# Supplementary material for: Multiscale metabolic mapping of lung tissue via coregistered mass spectrometry and nonlinear optical imaging
Source: Sci Adv. 2026 Jul 8;12(28):eaec3544. doi: 10.1126/sciadv.aec3544 (PMC13344287; doi:10.1126/sciadv.aec3544)
Supplement: Supplementary file 2 — Tables S2 to S5 [file sciadv.aec3544_tables_s2_to_s5.zip]

Archive with 1 entries (1 files):
- aec3544_tables_s2_to_s5.xlsx
