# Supplementary material for: Multiscale metabolic mapping of lung tissue via coregistered mass spectrometry and nonlinear optical imaging
Source: Sci Adv. 2026 Jul 8;12(28):eaec3544. doi: 10.1126/sciadv.aec3544 (PMC13344287; doi:10.1126/sciadv.aec3544)
Supplement: Supplementary file 2 — Tables S2 to S5 [file sciadv.aec3544_tables_s2_to_s5.zip › aec3544_tables_s2_to_s5.xlsx]

## Sheet: S2. Statistics_AllTissues
S2. Student's T-test results comparing pixel intensities in each BPD functional unit to the cooresponding healthy functional units. Performed within ROmics Processor.
	Healthy_Bronchi_vs_Healthy_other_Ttest_p	Healthy_Bronchi_vs_Healthy_other_Ttest_padj	log(Healthy_Bronchi/Healthy_other)	Healthy_Alveoli parenchyma_vs_Healthy_other_Ttest_p	Healthy_Alveoli parenchyma_vs_Healthy_other_Ttest_padj	log(Healthy_Alveoli parenchyma/Healthy_other)	Healthy_Bronchiole_vs_Healthy_other_Ttest_p	Healthy_Bronchiole_vs_Healthy_other_Ttest_padj	log(Healthy_Bronchiole/Healthy_other)	Healthy_Vessel_vs_Healthy_other_Ttest_p	Healthy_Vessel_vs_Healthy_other_Ttest_padj	log(Healthy_Vessel/Healthy_other)
Cer(16:1)_m/z:272.25841	NA	NA	NA	NA	NA	0.282432	NA	NA	-0.282432	NA	NA	NA
Cer(16:1)_m/z:294.24035	NA	NA	NA	NA	NA	NA	NA	NA	NA	NA	NA	NA
Cer(18:1)_m/z:300.28971	NA	NA	NA	NA	NA	0.0172402	NA	NA	-0.143039	NA	NA	0.355784
Cer(18:1)_m/z:322.27165	NA	NA	NA	NA	NA	-0.296713	NA	NA	NA	NA	NA	0.296713
Cer(18:1)_m/z:338.24559	NA	NA	NA	NA	NA	NA	NA	NA	NA	NA	NA	NA
PC(0:0/12:0)_m/z:462.25911	NA	NA	NA	NA	NA	NA	NA	NA	NA	NA	NA	NA
PC(0:0/14:0)_m/z:468.30847	2.33736e-09	3.91017e-09	-0.649566	1.18973e-49	2.86179e-49	0.465499	9.05815e-51	3.43455e-50	-0.45664	7.79967e-10	1.70437e-09	-0.342761
PC(0:0/14:0)_m/z:490.29041	0.0243685	0.030718	-0.167772	9.87242e-21	1.64233e-20	0.420258	2.6078e-16	5.4554e-16	-0.416362	1.7645e-08	3.58984e-08	-0.377981
PE(0:0/16:0)_m/z:492.2487	NA	NA	NA	NA	NA	-0.539473	NA	NA	0.539473	NA	NA	NA
PC(0:0/16:1)_m/z:494.32412	3.4127e-07	5.31195e-07	-0.470259	9.50696e-23	1.61166e-22	0.318083	3.22378e-31	9.16763e-31	-0.340878	7.20733e-07	1.32885e-06	-0.313134
PC(0:0/16:0)_m/z:496.33977	0	0	-1.33485	0	0	1.04816	0	0	-0.909761	8.19856e-271	7.25573e-269	-0.821654
PC(0:0/14:1)_m/z:504.2487	NA	NA	NA	NA	NA	0.0137682	NA	NA	-0.0137682	NA	NA	NA
PC(O-0:0/18:1)_m/z:508.37615	NA	NA	NA	NA	NA	NA	NA	NA	-0.406278	NA	NA	NA
PC(0:0/16:1)_m/z:516.30606	NA	NA	-0.209076	NA	NA	0.189791	4.77692e-11	8.28e-11	-0.301999	0.374257	0.403923	-0.0572171
PC(0:0/16:0)_m/z:518.32171	1.72e-319	5.14e-318	-0.814042	0	0	0.636896	0	0	-0.594401	9.98581e-105	2.20936e-103	-0.373435
PC(0:0/18:3)_m/z:518.32412	4.94e-322	1.76e-320	-0.816454	0	0	0.635584	0	0	-0.592531	9.95929e-104	1.95866e-102	-0.370867
PC(0:0/18:2)_m/z:520.33977	NA	NA	0.189804	NA	NA	-0.222303	NA	NA	0.18361	NA	NA	NA
PC(0:0/18:1)_m/z:522.35542	8.54137e-20	1.82012e-19	-0.397967	9.74038e-35	1.99286e-34	0.223138	1.14683e-45	4.01391e-45	-0.241788	1.78618e-15	5.54657e-15	-0.249571
PC(0:0/18:0)_m/z:524.37107	1.15838e-67	4.71251e-67	-0.71934	7.33946e-231	6.22107e-230	0.607974	4.95768e-177	5.30764e-176	-0.614694	2.42147e-56	2.38111e-55	-0.50193
PC(0:0/16:0)_m/z:534.29565	2.3342e-35	6.14443e-35	-0.340705	8.84639e-93	3.35034e-92	0.285234	1.65578e-115	1.07625e-114	-0.379862	5.456e-06	9.1105e-06	-0.115003
PC(0:0/18:1)_m/z:544.33736	3.26114e-09	5.40504e-09	-0.171628	5.57175e-42	1.22441e-41	0.247294	1.85062e-61	7.65482e-61	-0.327655	5.51083e-13	1.52409e-12	-0.268532
PC(0:0/20:4)_m/z:544.33977	4.06282e-11	7.42087e-11	0.41589	6.92555e-08	9.86198e-08	-0.213764	0.0642409	0.0691826	0.0798085	0.718897	0.735519	-0.0259025
PC(0:0/18:0)_m/z:546.35301	8.60102e-13	1.62061e-12	-0.210735	2.94887e-128	1.38131e-127	0.319445	1.93564e-160	1.95715e-159	-0.411974	1.0514e-20	4.0456e-20	-0.206307
PC(0:0/18:1)_m/z:560.3113	NA	NA	0.139744	NA	NA	0.0139442	NA	NA	-0.198192	NA	NA	-0.0617491
Cer(34:1)_m/z:560.50132	NA	NA	0.461582	NA	NA	-0.436353	NA	NA	-0.410808	NA	NA	-0.382016
PC(0:0/18:0)_m/z:562.32695	0.198236	0.231923	0.0642235	2.49034e-11	3.72505e-11	0.16027	8.21031e-17	1.80033e-16	-0.260577	8.47909e-06	1.36436e-05	-0.1656
PC(0:0/20:4)_m/z:566.32171	NA	NA	0.145097	NA	NA	-0.077939	NA	NA	-0.121867	NA	NA	0.139728
Cer(34:1)_m/z:576.47525	NA	NA	NA	NA	NA	NA	NA	NA	NA	NA	NA	NA
PC(26:0)_m/z:650.47553	0.0046557	0.00612772	-0.216851	0.00107506	0.00130177	0.0843597	0.00121646	0.00148587	-0.0766703	0.00187394	0.0026749	-0.21409
TG(36:0)_m/z:661.53776	NA	NA	NA	NA	NA	NA	NA	NA	NA	NA	NA	NA
Cer(42:2)_m/z:670.61087	NA	NA	NA	NA	NA	-0.0904665	NA	NA	0.0181298	NA	NA	NA
PC(26:0)_m/z:672.45748	4.48973e-11	8.11779e-11	0.151142	1.94372e-18	3.14529e-18	-0.0823852	6.04987e-05	8.40516e-05	-0.0365174	5.86103e-20	2.20724e-19	0.165462
SM(32:1)_m/z:675.54355	0.374716	0.42452	-0.0624375	1.6349e-06	2.25591e-06	-0.119071	6.26191e-09	1.00856e-08	0.147297	0.132797	0.152631	-0.0629536
PC(28:1)_m/z:676.49118	0.104151	0.126823	-0.127229	NA	NA	0.103705	0.0182379	0.0203638	-0.0863346	NA	NA	-0.00790546
PC(28:0)_m/z:678.50683	4.48841e-23	1.03003e-22	-0.560686	5.23054e-162	3.10346e-161	0.524331	2.35762e-105	1.3409e-104	-0.429986	1.65501e-96	2.66306e-95	-0.642669
DG(38:4)_m/z:683.50113	3.58541e-08	5.83444e-08	0.14569	0.977484	0.98716	0.00047283	0.00110084	0.00136294	0.0583136	0.0121212	0.0156603	-0.0659532
PC(26:0)_m/z:688.43141	NA	NA	0.275183	NA	NA	-0.210848	NA	NA	0.0791742	NA	NA	-0.352191
TG(38:0)_m/z:689.56906	NA	NA	NA	NA	NA	NA	NA	NA	NA	NA	NA	NA
PC(29:0)_m/z:692.52248	NA	NA	-0.159807	NA	NA	0.0454237	NA	NA	0.0438572	NA	NA	-0.0568526
SM(32:1)_m/z:697.5255	4.79493e-133	3.57622e-132	0.437906	0	0	-0.477877	5.18977e-199	6.29692e-198	0.315896	7.12319e-174	2.10134e-172	0.530961
PC(28:1)_m/z:698.47313	0.837976	0.861423	0.0449714	0.642496	0.672732	-0.0507749	0.000846966	0.00106309	-0.365086	4.296e-07	8.17626e-07	0.723867
PC(28:0)_m/z:700.48878	8.71073e-79	4.33117e-78	-0.645708	1.95658e-217	1.39309e-216	0.40975	8.34838e-60	3.37646e-59	-0.226612	3.57007e-73	5.26586e-72	-0.370207
PC(30:2)_m/z:702.50683	NA	NA	-0.260589	NA	NA	0.140792	NA	NA	-0.0214105	NA	NA	0.0834247
SM(34:1)_m/z:703.57485	1.36627e-58	4.79533e-58	-0.33134	1.76155e-18	2.87665e-18	0.110279	0.000543289	0.000701267	-0.0535448	0.63013	0.656076	0.0100645
PC(30:1)_m/z:704.52248	1.80356e-07	2.88247e-07	-0.265976	3.35364e-146	1.70557e-145	0.490893	1.509e-91	7.62881e-91	-0.368082	9.95484e-31	5.50627e-30	-0.456451
SM(34:0)_m/z:705.5905	NA	NA	0.289395	NA	NA	-0.24223	NA	NA	0.2509	NA	NA	0.00631995
PC(30:0)_m/z:706.53813	2.28717e-294	5.84862e-293	-1.67221	0	0	1.12273	0	0	-0.777803	3.68071e-262	2.17162e-260	-0.965941
SM(33:1)_m/z:711.54115	3.28774e-08	5.39912e-08	0.284659	1.58615e-27	2.82335e-27	-0.207791	1.42041e-05	2.03554e-05	0.0797536	3.01223e-11	7.10887e-11	0.227085
SM(32:1)_m/z:713.49943	2.79638e-22	6.25689e-22	0.431918	9.72029e-39	2.03554e-38	-0.307137	0.00424636	0.00495409	0.0568237	7.59716e-10	1.68087e-09	0.218845
PC(29:0)_m/z:714.50443	0.991202	0.991202	-0.000430093	1.26605e-13	1.97682e-13	-0.111029	4.02633e-12	7.11449e-12	0.0882564	7.45992e-12	1.85973e-11	0.209095
PC(O-30:0)_m/z:714.54081	NA	NA	NA	NA	NA	-0.327482	NA	NA	0.374371	NA	NA	NA
PC(28:0)_m/z:716.46271	8.41776e-05	0.000121514	-0.134224	5.49993e-128	2.51022e-127	0.279141	1.04436e-81	5.13713e-81	-0.230065	1.45345e-55	1.2863e-54	-0.319316
PE(34:1)_m/z:718.53813	NA	NA	-0.149588	NA	NA	-0.239729	NA	NA	0.177294	NA	NA	0.296182
PC(O-32:1)_m/z:718.57452	0.83903	0.861423	-0.0159762	0.989229	0.989229	0.000584126	0.636814	0.640332	0.0156675	NA	NA	-0.0755186
PC(31:0)_m/z:720.55378	1.78479e-05	2.68468e-05	-0.141541	3.05578e-20	5.03638e-20	0.143616	2.67202e-11	4.67603e-11	-0.0981158	5.19129e-05	8.06016e-05	-0.124261
PC(O-32:0)_m/z:720.59017	1.00276e-07	1.61707e-07	-0.172875	1.47643e-40	3.20494e-40	0.207813	1.5119e-14	2.9273e-14	-0.122202	4.29548e-23	1.76814e-22	-0.288934
SM(34:2)_m/z:723.54115	2.19798e-52	6.90242e-52	0.377644	2.81767e-55	7.48574e-55	-0.295145	7.48715e-20	1.81688e-19	0.180217	7.3463e-41	5.4179e-40	0.415113
SM(34:1)_m/z:725.5568	0	0	1.10163	0	0	-0.711205	1.60039e-212	2.08051e-211	0.530861	4.2909e-255	1.89872e-253	0.882621
PC(30:1)_m/z:726.50443	0.561548	0.605525	-0.018831	1.0124e-38	2.09542e-38	0.182783	0.397332	0.413225	0.0132028	8.02325e-11	1.86857e-10	-0.174234
PC(32:4)_m/z:726.50683	0.128187	0.15297	-0.0488555	7.66066e-51	1.92056e-50	0.207264	0.515063	0.532622	-0.00992958	1.19166e-13	3.51538e-13	-0.196765
SM(34:0)_m/z:727.57245	1.10135e-88	5.79829e-88	0.387022	0	0	-0.547515	4.82108e-243	9.74929e-242	0.474923	1.84779e-68	2.51583e-67	0.398573
PC(30:0)_m/z:728.52008	1.45148e-231	2.59815e-230	-1.15274	0	0	0.665992	6.08948e-65	2.63878e-64	-0.298823	7.99748e-58	9.43703e-57	-0.400992
PC(32:3)_m/z:728.52248	2.39571e-231	3.89848e-230	-1.15202	0	0	0.666586	1.3014e-64	5.50826e-64	-0.298064	1.76365e-56	1.83627e-55	-0.408313
PC(32:2)_m/z:730.53813	0.00681961	0.00891029	-0.121445	3.83588e-45	8.75368e-45	0.305246	1.96142e-20	4.82404e-20	-0.184467	4.98122e-07	9.37953e-07	-0.229204
SM(36:1)_m/z:731.60615	0.711444	0.753542	0.013951	1.79362e-104	6.94052e-104	-0.335979	4.73798e-70	2.1032e-69	0.297003	5.44678e-16	1.81902e-15	0.191919
PC(32:1)_m/z:732.55378	2.04547e-73	8.93022e-73	-0.754066	0	0	0.708297	1.00118e-125	7.00824e-125	-0.409073	1.16446e-96	2.06109e-95	-0.618715
PC(32:0)_m/z:734.56943	0	0	-1.67056	0	0	1.09907	4.21688e-277	9.5934e-276	-0.665222	1.39794e-227	4.9487e-226	-0.873937
SM(34:2)_m/z:739.51508	NA	NA	NA	NA	NA	-1.01789	NA	NA	-0.172103	NA	NA	1.13262
PE(34:1)_m/z:740.52008	4.8017e-06	7.34618e-06	0.106479	1.84776e-27	3.25645e-27	-0.20768	4.52375e-40	1.52467e-39	0.21637	4.80788e-17	1.66862e-16	0.348824
PC(O-32:1)_m/z:740.55646	2.43972e-07	3.86469e-07	-0.302529	1.45491e-13	2.25195e-13	0.205367	0.0173989	0.0195469	0.0457704	0.000386829	0.000590247	-0.107404
SM(34:1)_m/z:741.53073	0	0	1.15634	0	0	-0.642068	2.48191e-232	3.76423e-231	0.42177	1.78831e-146	4.52188e-145	0.584378
PC(30:1)_m/z:742.47836	1.71514e-05	2.60178e-05	0.132538	3.81995e-39	8.19218e-39	0.218836	3.27869e-24	8.5246e-24	-0.152792	1.42024e-10	3.26472e-10	-0.19797
PC(31:0)_m/z:742.53573	5.87883e-254	1.16923e-252	0.537016	4.72202e-250	4.94423e-249	-0.301371	3.80806e-132	3.01333e-131	0.260742	1.67669e-56	1.83627e-55	0.270855
PE(36:3)_m/z:742.53813	0.0463121	0.0571715	-0.0671808	0.897965	0.918608	0.00200758	2.45636e-41	8.43505e-41	0.217221	0.0113204	0.0148423	-0.0812258
PC(O-32:0)_m/z:742.57211	1.1249e-18	2.34137e-18	0.203562	4.54411e-05	5.94744e-05	-0.0459658	9.38614e-33	2.84713e-32	0.160875	0.823742	0.833156	-0.00472256
SM(34:0)_m/z:743.54638	1.17659e-19	2.47776e-19	0.431263	4.3026e-49	1.02115e-48	-0.286018	5.21907e-29	1.41772e-28	0.182426	3.57489e-24	1.58189e-23	0.465739
PE(O-36:6)_m/z:744.49386	1.47229e-127	1.05416e-126	-0.681247	6.07531e-260	7.20936e-259	0.447596	8.15717e-39	2.69928e-38	-0.186736	1.19049e-35	7.80431e-35	-0.272353
PC(30:0)_m/z:744.49401	2.82781e-127	1.94684e-126	-0.680634	5.21122e-259	5.79748e-258	0.446893	1.87473e-38	6.09287e-38	-0.185833	1.4888e-35	9.41135e-35	-0.272355
PG(32:0)_m/z:745.49901	4.00273e-34	1.03839e-33	-0.33151	4.90867e-90	1.8203e-89	0.216344	5.3671e-11	9.21521e-11	-0.0768012	1.27795e-23	5.517e-23	-0.174665
PE(O-36:5)_m/z:746.50951	0.585001	0.627037	0.0205621	0.119745	0.136633	-0.0397412	0.00432289	0.00501124	0.0675313	0.047443	0.0567393	-0.0851944
PC(33:1)_m/z:746.56943	0.114663	0.138681	0.058418	1.12404e-15	1.7706e-15	-0.221071	8.96528e-14	1.71756e-13	0.151268	9.9961e-13	2.68077e-12	0.421464
PC(33:0)_m/z:748.58508	0.216164	0.251256	-0.0387037	1.0473e-34	2.0946e-34	0.193257	2.03596e-16	4.35935e-16	-0.132462	3.00871e-06	5.12059e-06	-0.158586
SM(36:2)_m/z:751.57245	NA	NA	0.230004	NA	NA	-0.251878	NA	NA	-0.0826887	NA	NA	0.196766
PC(32:2)_m/z:752.52008	0.849154	0.863628	-0.00706447	4.06138e-34	8.0325e-34	0.20037	0.677029	0.677029	0.00728993	0.0444548	0.0538938	-0.0622095
SM(36:1)_m/z:753.5881	9.29702e-281	2.08021e-279	0.773774	0	0	-0.955772	0	0	0.824237	2.78359e-272	4.92696e-270	0.871268
PC(32:1)_m/z:754.53573	7.75075e-61	2.89038e-60	-0.515352	4.90007e-228	3.9646e-227	0.459836	9.70278e-05	0.000131784	-0.0627455	1.53317e-60	1.93836e-59	-0.478394
PE(34:1)_m/z:756.49401	NA	NA	0.0463469	NA	NA	-0.248196	NA	NA	0.102388	NA	NA	0.293729
PC(O-32:1)_m/z:756.5304	0.831975	0.861423	0.0400811	0.138341	0.153904	-0.151037	0.586675	0.599859	-0.0457872	0.178734	0.202794	0.24897
PC(32:0)_m/z:756.55138	1.8697e-176	1.96868e-175	-0.778921	1.35053e-249	1.26523e-248	0.438336	4.73687e-32	1.41054e-31	-0.171406	5.27005e-29	2.74353e-28	-0.236602
PC(34:3)_m/z:756.55378	1.70865e-176	1.91155e-175	-0.77903	1.24721e-249	1.23336e-248	0.438336	4.80514e-32	1.41054e-31	-0.171366	4.97986e-29	2.67101e-28	-0.236711
PC(31:0)_m/z:758.50966	1.64104e-06	2.5323e-06	0.137333	1.6243e-08	2.35062e-08	-0.112525	3.65165e-05	5.15194e-05	0.0679838	1.63695e-08	3.36907e-08	0.292342
PC(O-32:0)_m/z:758.54605	NA	NA	-0.0878388	NA	NA	0.193002	NA	NA	-0.13276	NA	NA	-0.297342
PC(34:2)_m/z:758.56943	1.20519e-71	5.1364e-71	-0.53545	3.22095e-294	4.0952e-293	0.481731	1.93319e-58	7.6487e-58	-0.233965	7.27864e-56	6.78063e-55	-0.420047
SM(38:1)_m/z:759.63745	0.000108972	0.000153591	-0.195391	0.000633182	0.000782683	0.0738194	3.87273e-05	5.42182e-05	-0.0874629	0.00287113	0.00406552	-0.159152
PC(34:1)_m/z:760.58508	1.54517e-22	3.50109e-22	-0.25369	2.58333e-114	1.06938e-113	0.291378	0.266602	0.280472	-0.0159956	2.57308e-50	1.98016e-49	-0.416365
PE(O-36:5)_m/z:762.48345	NA	NA	0.425712	NA	NA	-0.348336	NA	NA	NA	NA	NA	0.116898
PE(36:4)_m/z:762.50443	0.542958	0.589027	-0.0128158	0.000807302	0.000984245	-0.0591363	4.48503e-08	6.97672e-08	0.0908339	0.195347	0.217462	0.0346549
PC(34:0)_m/z:762.60073	0.0299503	0.0374903	-0.0726541	9.6391e-44	2.1447e-43	0.194253	1.15939e-26	3.10307e-26	-0.149073	7.89635e-25	3.67803e-24	-0.247149
PE(36:3)_m/z:764.52008	NA	NA	-0.129774	0.184581	0.202811	-0.038161	0.562589	0.578481	-0.0144353	NA	NA	0.240489
PC(33:2)_m/z:766.53573	0.00062439	0.000840345	0.0935031	1.93276e-21	3.24559e-21	-0.222675	3.13071e-18	7.03444e-18	0.178993	1.09646e-15	3.59397e-15	0.388137
PC(O-36:5)_m/z:766.57452	0.00040375	0.000547509	0.0921908	0.472919	0.501069	-0.0137729	1.75826e-05	2.50003e-05	0.0906084	0.961014	0.961014	0.00179349
PC(32:2)_m/z:768.49401	8.6633e-10	1.46295e-09	-0.60004	3.48935e-11	5.17587e-11	0.268909	8.97309e-20	2.14882e-19	0.133076	0.625085	0.654675	0.0119045
PC(33:1)_m/z:768.55138	1.13099e-76	5.47153e-76	0.488882	3.84351e-59	1.10346e-58	-0.282962	4.59793e-30	1.26791e-29	0.193999	7.51471e-20	2.77105e-19	0.399948
PC(35:4)_m/z:768.55378	1.62183e-76	7.63968e-76	0.487948	9.09149e-61	2.69714e-60	-0.286858	1.84152e-31	5.31993e-31	0.198601	1.15522e-19	4.17295e-19	0.397165
SM(36:1)_m/z:769.56203	2.2565e-18	4.64268e-18	0.338829	4.86249e-233	4.32762e-232	-0.680964	3.206e-70	1.45873e-69	0.467741	6.85236e-32	3.91247e-31	0.410011
PE(O-38:7)_m/z:770.50951	0.000110917	0.000155111	-0.108812	3.84234e-126	1.70984e-125	0.282864	2.62271e-12	4.72606e-12	-0.0957315	1.92205e-06	3.40202e-06	-0.106185
PC(32:1)_m/z:770.50966	0.000101547	0.000144261	-0.109607	6.69537e-126	2.90677e-125	0.282879	3.38284e-12	6.03605e-12	-0.0952961	1.87479e-06	3.35189e-06	-0.106432
PC(33:0)_m/z:770.56703	5.51975e-13	1.0624e-12	0.0981124	1.28113e-122	5.42957e-122	-0.184639	3.28028e-97	1.75591e-96	0.178238	1.98842e-09	4.24037e-09	0.0876259
PE(38:3)_m/z:770.56943	2.68001e-10	4.70315e-10	-0.17024	0.730096	0.755564	0.00510119	2.22846e-16	4.71605e-16	0.118884	0.0126612	0.0162393	-0.0816018
PC(O-34:0)_m/z:770.60341	NA	NA	0.0675618	NA	NA	-0.22657	NA	NA	0.267462	NA	NA	0.260288
PC(O-36:3)_m/z:770.60582	NA	NA	0.15565	NA	NA	-0.322743	NA	NA	0.363093	NA	NA	0.297244
PG(34:1)_m/z:771.51466	1.66508e-12	3.07268e-12	0.197322	1.037e-86	3.76707e-86	0.237382	3.83998e-19	8.84654e-19	-0.11912	4.28094e-22	1.68384e-21	-0.204093
PE(O-38:6)_m/z:772.52516	1.92783e-56	6.51096e-56	-0.371623	3.25679e-178	2.14707e-177	0.350522	5.35248e-13	1.00428e-12	-0.0991434	5.68345e-52	4.79034e-51	-0.366981
PC(32:0)_m/z:772.52531	3.95854e-56	1.31218e-55	-0.370698	3.98241e-177	2.53168e-176	0.349625	1.04988e-12	1.93008e-12	-0.0978852	6.14584e-52	4.94461e-51	-0.367636
PE(38:2)_m/z:772.58508	0.127174	0.15278	-0.0568623	0.000633029	0.000782683	-0.0875893	0.000962188	0.00119944	0.0909571	0.0415356	0.0510542	0.100562
PC(35:1)_m/z:774.60073	2.07778e-05	3.09936e-05	0.140123	1.84603e-07	2.58735e-07	-0.135007	0.000158301	0.000213413	0.0902119	0.00063807	0.000949062	0.19314
PC(34:4)_m/z:776.52008	5.00235e-11	8.9542e-11	-0.271851	0.221876	0.242294	0.0286184	9.84176e-19	2.239e-18	0.150504	0.0229692	0.0288337	0.0971333
PC(34:3)_m/z:778.53573	2.23511e-29	5.55673e-29	0.323804	1.25197e-05	1.66306e-05	0.066724	0.000578215	0.000741092	0.0579719	0.377635	0.4051	0.0267857
PC(36:6)_m/z:778.53813	2.066e-28	4.99749e-28	0.344718	0.00288466	0.00342313	0.0486397	1.77154e-06	2.62131e-06	0.0844749	0.380258	0.405456	0.029154
PE(36:3)_m/z:780.49401	NA	NA	0.230027	NA	NA	-0.0897017	NA	NA	-0.00351695	NA	NA	0.433809
PC(34:2)_m/z:780.55138	3.05437e-14	6.00805e-14	0.224094	5.58014e-13	8.48945e-13	-0.0958297	1.68456e-159	1.61363e-158	0.408928	2.09754e-06	3.67589e-06	-0.138184
PC(36:5)_m/z:780.55378	0.907632	0.917888	-0.00430185	0.159004	0.175794	0.0227389	2.12775e-117	1.43426e-116	0.418	7.86793e-18	2.78525e-17	-0.298678
SM(38:1)_m/z:781.6194	0.0120717	0.0154346	-0.0465804	3.98046e-50	9.70577e-50	-0.156874	7.67217e-106	4.59752e-105	0.253573	1.23971e-08	2.58152e-08	0.111702
PC(33:2)_m/z:782.50966	NA	NA	0.00333086	NA	NA	-0.028824	NA	NA	0.179389	NA	NA	-0.0293652
PC(34:1)_m/z:782.56703	6.21568e-119	3.9736e-118	0.723421	6.74812e-152	3.63989e-151	-0.371522	0	0	0.638351	0.0143675	0.0182805	-0.0782506
PC(36:4)_m/z:782.56943	6.6858e-121	4.43244e-120	0.73071	4.93776e-154	2.83523e-153	-0.377325	0	0	0.646046	0.0120169	0.0156396	-0.0820723
PC(33:1)_m/z:784.52531	2.11438e-36	5.64887e-36	0.490688	4.00563e-60	1.16886e-59	-0.599607	8.84947e-05	0.000121098	0.120553	9.13221e-12	2.21425e-11	0.582677
PC(34:0)_m/z:784.58268	0.000344161	0.000473884	-0.0857914	0.9037	0.919192	-0.00141584	5.60641e-31	1.5698e-30	0.169624	0.701316	0.721703	0.00783927
PC(36:3)_m/z:784.58508	1.45438e-12	2.71181e-12	-0.170561	1.86924e-06	2.55941e-06	0.0530156	1.51907e-22	3.89395e-22	0.133249	0.00466493	0.00650152	-0.0562237
PE(38:6)_m/z:786.50443	NA	NA	-0.142977	NA	NA	-0.0265049	NA	NA	0.0296797	NA	NA	0.074143
PC(33:0)_m/z:786.54096	NA	NA	0.300756	NA	NA	-0.10945	NA	NA	0.0215059	NA	NA	0.0979462
PC(36:2)_m/z:786.60073	0.00895796	0.0116194	0.0703812	2.78712e-33	5.45173e-33	0.154288	4.80755e-07	7.35273e-07	-0.0704698	0.39349	0.417052	-0.0254256
SM(40:1)_m/z:787.66875	0.00027981	0.000388263	-0.148492	9.88891e-35	2.00026e-34	0.16797	7.96822e-37	2.54424e-36	-0.169978	3.53625e-13	9.93518e-13	-0.199498
PE(O-38:6)_m/z:788.4991	NA	NA	NA	NA	NA	NA	NA	NA	NA	NA	NA	NA
PE(38:5)_m/z:788.52008	1.43678e-20	3.09859e-20	0.168899	1.04562e-15	1.66179e-15	-0.116042	3.19334e-18	7.08765e-18	0.137362	2.66245e-05	4.17039e-05	0.105263
PC(O-36:5)_m/z:788.55646	0.356942	0.406959	0.0245065	0.437274	0.466076	0.0154052	0.00195993	0.00234675	0.069203	0.901001	0.906121	0.00452371
PC(36:1)_m/z:788.61638	9.85473e-40	2.71384e-39	0.420452	0.27422	0.297629	0.0154646	4.04849e-22	1.00935e-21	-0.123067	0.000801326	0.00118196	0.11083
PE(O-38:5)_m/z:790.51475	NA	NA	0.1307	NA	NA	-0.1307	NA	NA	NA	NA	NA	NA
PC(35:4)_m/z:790.53573	6.61347e-62	2.51875e-61	0.381014	1.49791e-53	3.86417e-53	-0.235053	2.98578e-19	6.96682e-19	0.143209	1.32844e-24	6.02907e-24	0.31534
PC(34:4)_m/z:792.49401	NA	NA	0.102455	NA	NA	-0.122061	NA	NA	0.101604	NA	NA	0.0712566
PE(38:3)_m/z:792.55138	NA	NA	0.073086	NA	NA	0.016703	NA	NA	-0.0885808	NA	NA	-0.0512643
PC(O-36:3)_m/z:792.58776	0.804388	0.846973	-0.00750502	0.00827499	0.00969045	-0.0615525	1.53385e-10	2.58483e-10	0.146053	0.774749	0.788106	-0.0101971
PC(O-38:6)_m/z:792.59017	0.259493	0.297752	-0.0333885	0.132062	0.147843	-0.0324073	6.41144e-08	9.88884e-08	0.113467	0.181827	0.203692	-0.0451088
PC(34:3)_m/z:794.50966	1.61711e-27	3.85951e-27	0.211372	0.727042	0.755564	-0.00463644	0.000437877	0.000569241	0.0475659	0.126882	0.147751	-0.0361238
PE(38:2)_m/z:794.56703	2.07783e-33	5.3133e-33	0.606038	2.47474e-58	6.99211e-58	-0.658745	0.000351169	0.000463136	0.122554	1.75861e-12	4.64587e-12	0.606076
PC(O-38:5)_m/z:794.60582	1.36394e-10	2.41728e-10	-0.196426	2.67167e-23	4.57266e-23	0.203309	0.000675865	0.000860191	-0.0735866	2.4758e-08	4.92379e-08	-0.191826
TG(46:3)_m/z:795.64731	NA	NA	NA	NA	NA	NA	NA	NA	NA	NA	NA	NA
PE(O-40:8)_m/z:796.52516	3.29159e-59	1.17839e-58	0.429746	0.000629601	0.000782683	-0.0373738	2.72212e-16	5.56659e-16	0.101927	1.26802e-05	2.00393e-05	0.100017
PC(34:2)_m/z:796.52531	3.29159e-59	1.17839e-58	0.429746	0.000629601	0.000782683	-0.0373738	2.72212e-16	5.56659e-16	0.101927	1.26802e-05	2.00393e-05	0.100017
PC(35:1)_m/z:796.58268	5.2531e-49	1.54148e-48	0.856806	3.70927e-73	1.20046e-72	-0.810832	1.25055e-08	1.96207e-08	0.169747	2.29432e-12	5.97198e-12	0.702821
PC(37:4)_m/z:796.58508	5.71981e-29	1.40253e-28	0.798356	4.64986e-52	1.18239e-51	-0.828804	3.79304e-10	6.21922e-10	0.258047	5.70205e-12	1.4418e-11	0.830208
PC(O-36:1)_m/z:796.61906	0.129218	0.153179	-0.159931	NA	NA	0.00318998	0.611771	0.618568	-0.0217852	NA	NA	-0.1041
PC(O-38:4)_m/z:796.62147	0.0460993	0.0571715	-0.201749	NA	NA	0.10394	0.00320673	0.00376532	-0.124658	NA	NA	-0.273559
SM(38:1)_m/z:797.59333	0.192157	0.22629	-0.0440577	0.418357	0.4486	0.010938	0.0198034	0.021977	-0.032235	0.131215	0.151798	-0.0455693
TG(46:2)_m/z:797.66296	NA	NA	NA	NA	NA	-0.120396	NA	NA	0.120396	NA	NA	NA
PE(O-40:7)_m/z:798.54081	3.59468e-192	5.36206e-191	0.934661	6.77428e-222	5.2427e-221	-0.396058	2.67881e-238	4.87543e-237	0.436078	1.52793e-13	4.362e-13	0.201185
PC(34:1)_m/z:798.54096	1.48203e-191	2.04064e-190	0.932704	4.69995e-221	3.4858e-220	-0.394848	1.9799e-237	3.27583e-236	0.434823	1.39177e-13	4.0384e-13	0.201128
TG(46:1)_m/z:799.67861	NA	NA	NA	NA	NA	-0.624808	NA	NA	0.624808	NA	NA	NA
PE(O-40:6)_m/z:800.55646	5.33235e-26	1.25591e-25	0.232166	6.12263e-06	8.25628e-06	0.0438647	2.65569e-10	4.39396e-10	-0.0643646	0.34712	0.379261	-0.0164664
PC(34:0)_m/z:800.55661	1.51942e-25	3.53217e-25	0.231281	5.39058e-06	7.32461e-06	0.0444019	2.41338e-10	4.02968e-10	-0.064914	0.35256	0.382842	-0.0163482
SM(41:1)_m/z:801.6844	NA	NA	NA	NA	NA	0.0910872	NA	NA	-0.0962252	NA	NA	-0.192071
PC(36:5)_m/z:802.53573	1.49586e-13	2.91043e-13	0.188651	0.124386	0.141023	-0.0261166	1.56659e-16	3.39427e-16	0.150804	0.00755696	0.0103689	0.0827772
PE(38:5)_m/z:804.49401	3.33274e-16	6.70293e-16	0.186566	1.84914e-13	2.83748e-13	-0.139262	1.40705e-05	2.0324e-05	0.090981	0.046549	0.0560488	0.0730887
PC(O-36:5)_m/z:804.5304	NA	NA	0.201253	NA	NA	0.0441638	NA	NA	-0.00201822	NA	NA	0.0500536
PC(36:4)_m/z:804.55138	4.81459e-113	2.97176e-112	0.672611	7.05757e-167	4.33189e-166	-0.373401	1.68273e-194	1.9141e-193	0.479779	4.08411e-25	1.95375e-24	0.300074
PC(38:7)_m/z:804.55378	1.21631e-62	4.73304e-62	0.614207	9.21905e-136	4.55831e-135	-0.404265	1.05346e-229	1.47484e-228	0.603254	2.80399e-11	6.70684e-11	0.236278
PC(35:4)_m/z:806.50966	1.95048e-85	9.97533e-85	0.469633	1.00729e-65	3.20174e-65	-0.352027	0.0760916	0.0814628	0.0350135	0.00778789	0.0106035	0.0803126
PC(36:3)_m/z:806.56703	8.9052e-55	2.89824e-54	0.436281	6.80983e-08	9.7754e-08	-0.0695038	6.23533e-36	1.9566e-35	0.189844	0.0478523	0.0568447	0.055064
PC(38:6)_m/z:806.56943	1.83291e-54	5.85875e-54	0.434871	9.77987e-08	1.3816e-07	-0.0686047	1.21571e-35	3.75015e-35	0.188909	0.0487452	0.0575194	0.0547764
SM(40:2)_m/z:807.63505	0.503895	0.553357	0.0151917	0.406739	0.438785	0.0102364	0.0170001	0.0192175	-0.0294191	0.00135608	0.00196743	0.0781686
PC(36:2)_m/z:808.58268	2.13682e-147	1.7386e-146	0.82219	9.37559e-109	3.79285e-108	-0.303367	2.77333e-132	2.2943e-131	0.374132	1.31917e-06	2.38258e-06	0.140944
PC(38:5)_m/z:808.58508	3.07995e-51	9.50536e-51	0.568016	5.75846e-30	1.06771e-29	-0.181117	8.90307e-99	4.91018e-98	0.373244	0.69562	0.720027	0.0136773
SM(40:1)_m/z:809.6507	0.0180161	0.0228714	-0.0591137	5.11608e-47	1.18268e-46	-0.177533	4.30553e-141	3.91804e-140	0.352995	2.50042e-06	4.29683e-06	0.0980786
PE(38:2)_m/z:810.54096	NA	NA	0.189058	NA	NA	-0.352572	NA	NA	-0.352572	NA	NA	-0.0719263
PC(36:1)_m/z:810.59833	4.11654e-181	4.91241e-180	0.985137	3.09614e-152	1.72223e-151	-0.353768	7.83093e-106	4.59752e-105	0.288999	7.66656e-12	1.8847e-11	0.196699
PC(38:4)_m/z:810.60073	1.0032e-182	1.28266e-181	0.990914	1.28228e-151	6.71309e-151	-0.35627	2.79669e-109	1.75516e-108	0.294733	4.29567e-10	9.62446e-10	0.185375
SM(40:0)_m/z:811.66635	0.394187	0.440997	-0.320642	0.00293876	0.00346423	0.371646	1.06135e-10	1.80529e-10	-0.677194	0.166144	0.189726	0.448603
SM(42:3)_m/z:811.66875	NA	NA	-0.0233801	NA	NA	-0.0737631	NA	NA	0.0677785	NA	NA	0.0995711
PS(36:1)_m/z:812.54121	0.466566	0.515527	0.0286682	0.00015298	0.000195903	-0.0659034	0.00179889	0.0021682	0.0558532	0.0108874	0.0143812	0.0678193
PS(38:4)_m/z:812.54361	0.0104554	0.0134641	0.119608	6.29437e-05	8.17808e-05	-0.0728431	0.00836855	0.00951923	0.0493672	0.0144592	0.0182805	0.0669763
PC(35:1)_m/z:812.55661	NA	NA	0.405487	NA	NA	-0.39963	NA	NA	-0.345699	NA	NA	0.0640913
PC(36:0)_m/z:812.61398	0.000370295	0.000505976	0.41033	7.54945e-07	1.04984e-06	-0.333974	0.00115971	0.00142614	0.200577	0.000258862	0.000398422	0.427335
PC(38:3)_m/z:812.61638	3.42826e-05	5.02999e-05	0.506638	2.29176e-18	3.67507e-18	-0.535292	5.65551e-10	9.1902e-10	0.284313	1.84573e-10	4.18839e-10	0.598547
SM(42:2)_m/z:813.6844	8.37071e-10	1.42701e-09	-0.193836	2.80464e-50	6.93369e-50	0.18801	2.38055e-55	9.2183e-55	-0.195333	0.00059317	0.000889756	-0.0880699
PC(O-38:6)_m/z:814.57211	0.974754	0.98023	0.000876438	0.51594	0.543416	0.0126618	0.00540958	0.00619209	0.0555155	0.00716413	0.00990664	-0.083917
PC(38:2)_m/z:814.63203	NA	NA	0.299466	NA	NA	-0.338085	NA	NA	-0.411447	NA	NA	-0.233952
SM(42:1)_m/z:815.70005	2.93316e-07	4.60558e-07	-0.188895	1.43026e-54	3.74393e-54	0.205438	1.34041e-48	4.78341e-48	-0.189514	1.55598e-14	4.74841e-14	-0.211321
PC(O-38:5)_m/z:816.58776	8.09927e-13	1.54231e-12	0.237239	0.014981	0.0174289	0.0463496	0.0980249	0.104331	0.0350772	0.040967	0.0507074	-0.0681317
PC(36:5)_m/z:818.50966	5.01606e-05	7.2998e-05	0.13105	0.000497091	0.000632016	-0.0881391	0.000183045	0.000244957	0.0839992	0.089106	0.104449	0.0754662
PC(37:4)_m/z:818.56703	NA	NA	0.0735063	NA	NA	-0.241516	NA	NA	-0.223019	NA	NA	0.197567
PC(O-38:4)_m/z:818.60341	0.415808	0.462295	-0.0236275	0.981615	0.98716	0.000559381	0.000825975	0.00104394	0.0906267	0.00174782	0.00251515	-0.126466
PC(O-40:7)_m/z:818.60582	0.513397	0.560355	-0.0204675	0.777094	0.799553	-0.00729323	0.00256782	0.0030347	0.0849208	0.00982668	0.0130776	-0.119259
PG(38:5)_m/z:819.51466	0.00137352	0.00183477	-0.0989186	0.0966982	0.111047	-0.0306763	1.61936e-06	2.43573e-06	0.0820152	0.257154	0.282709	-0.0421083
PC(36:4)_m/z:820.52531	1.3004e-135	1.01205e-134	0.641885	7.82662e-44	1.76347e-43	-0.188248	2.03177e-19	4.80236e-19	0.133817	1.5714e-23	6.62231e-23	0.294012
PE(40:3)_m/z:820.58268	NA	NA	0.133382	NA	NA	-0.245368	NA	NA	-0.0350364	NA	NA	-0.0448784
PG(38:4)_m/z:821.53031	3.27462e-89	1.77624e-88	0.589926	8.47417e-61	2.55661e-60	-0.256511	1.93761e-49	7.05291e-49	0.232265	2.45904e-16	8.37021e-16	0.257954
SM(41:2)_m/z:821.6507	NA	NA	NA	NA	NA	0.0175543	NA	NA	0.0171789	NA	NA	-0.0289366
TG(48:4)_m/z:821.66296	NA	NA	NA	NA	NA	NA	NA	NA	NA	NA	NA	NA
PC(36:3)_m/z:822.54096	1.35349e-103	7.81532e-103	0.577419	3.7543e-05	4.95012e-05	-0.0570472	0.601056	0.61113	0.00761782	8.14368e-06	1.32241e-05	0.113612
SM(41:1)_m/z:823.66635	6.09021e-10	1.04822e-09	-0.161292	7.15389e-39	1.51594e-38	0.153757	2.3345e-22	5.90111e-22	-0.116755	0.0314837	0.0392438	-0.0520009
TG(48:3)_m/z:823.67861	NA	NA	NA	NA	NA	NA	NA	NA	NA	NA	NA	NA
TG(50:6)_m/z:823.68102	NA	NA	NA	NA	NA	NA	NA	NA	NA	NA	NA	NA
PC(36:2)_m/z:824.55661	3.99616e-169	3.7648e-168	0.816367	5.49689e-31	1.02994e-30	-0.156653	0.00221885	0.00263942	0.0419367	9.32736e-13	2.53991e-12	0.19339
SM(40:1)_m/z:825.62463	0.0996249	0.122143	0.0348023	0.0220765	0.025517	0.0228352	0.000321161	0.000426652	-0.0370841	0.00837627	0.0112318	-0.0488187
TG(48:2)_m/z:825.69426	NA	NA	NA	NA	NA	-0.0996768	NA	NA	0.0996768	NA	NA	NA
PC(36:1)_m/z:826.57226	3.12999e-173	3.11261e-172	0.964793	5.34336e-75	1.76133e-74	-0.324339	0.0224661	0.0246316	-0.0308305	3.16441e-12	8.11739e-12	0.221148
TG(48:1)_m/z:827.70991	NA	NA	-0.408431	NA	NA	-0.513872	NA	NA	0.624026	NA	NA	NA
TG(50:4)_m/z:827.71232	NA	NA	-0.718643	NA	NA	-0.145537	NA	NA	0.264633	NA	NA	NA
PS(36:1)_m/z:828.51514	NA	NA	0.158906	NA	NA	-0.0435385	NA	NA	0.0435385	NA	NA	NA
PC(38:6)_m/z:828.55138	5.84863e-76	2.68437e-75	0.544071	2.15854e-29	3.96104e-29	-0.215671	2.71408e-24	7.15887e-24	0.206435	8.29035e-08	1.63044e-07	0.206318
PC(38:5)_m/z:830.56703	1.94121e-74	8.68692e-74	0.572487	2.08868e-79	7.28989e-79	-0.330821	6.71337e-75	3.1329e-74	0.351152	1.07356e-36	7.30845e-36	0.547335
PC(40:8)_m/z:830.56943	4.45961e-64	1.77393e-63	0.561492	1.90307e-75	6.39144e-75	-0.335587	2.16947e-78	1.03906e-77	0.368767	2.19016e-33	1.29219e-32	0.546165
PC(O-38:5)_m/z:832.5617	0.81526	0.853401	-0.00928081	0.00165213	0.00197368	0.103166	0.0511446	0.0557385	-0.068403	0.00800569	0.0108169	-0.179322
PC(38:4)_m/z:832.58268	2.03638e-154	1.82256e-153	0.871536	1.82971e-189	1.25265e-188	-0.472403	3.48046e-131	2.63935e-130	0.426826	3.08394e-35	1.88227e-34	0.441936
PC(40:7)_m/z:832.58508	1.41431e-71	5.88749e-71	0.701432	1.64689e-106	6.51437e-106	-0.421942	2.4033e-136	2.08286e-135	0.517324	6.23043e-14	1.86913e-13	0.330368
SM(42:3)_m/z:833.6507	1.53874e-21	3.40042e-21	0.279398	4.675e-84	1.6643e-83	-0.297004	1.43499e-49	5.32997e-49	0.221148	2.55821e-28	1.29373e-27	0.358176
PC(37:4)_m/z:834.54096	NA	NA	0.108479	NA	NA	-0.108479	NA	NA	NA	NA	NA	NA
PC(O-38:4)_m/z:834.57735	0.394	0.440997	-0.111939	8.20422e-06	1.09801e-05	0.340318	0.196803	0.208245	-0.155701	2.44667e-06	4.24569e-06	-0.407975
PC(38:3)_m/z:834.59833	5.37059e-90	3.00417e-89	0.823978	4.65428e-56	1.25525e-55	-0.38979	1.73319e-06	2.58558e-06	0.111736	1.30247e-22	5.23948e-22	0.447588
PC(40:6)_m/z:834.60073	2.13169e-58	7.33794e-58	0.746474	7.63066e-57	2.08963e-56	-0.402418	8.07911e-15	1.58107e-14	0.179664	5.96409e-28	2.93234e-27	0.527689
PG(38:5)_m/z:835.48859	0.633486	0.674965	-0.0275287	0.000727808	0.000893448	-0.115138	0.0212328	0.0234205	0.0720879	NA	NA	0.00269803
SM(42:2)_m/z:835.66635	8.80978e-05	0.000126156	0.115688	7.41828e-29	1.3474e-28	-0.168396	3.27317e-96	1.70205e-95	0.363524	3.74654e-07	7.20801e-07	0.143542
PC(38:2)_m/z:836.61398	1.87803e-40	5.25261e-40	0.809148	2.14061e-62	6.56945e-62	-0.725714	1.31698e-05	1.91752e-05	0.133707	1.95363e-08	3.92946e-08	0.365369
PC(40:5)_m/z:836.61638	1.82561e-40	5.18706e-40	0.88964	6.29766e-58	1.75154e-57	-0.79249	0.000371321	0.00048619	0.142358	6.39619e-07	1.19171e-06	0.387162
SM(42:1)_m/z:837.682	0.226148	0.261164	-0.0374536	8.91905e-32	1.70709e-31	-0.168887	1.16378e-129	8.47232e-129	0.391116	0.451492	0.47568	0.0184002
PC(38:1)_m/z:838.62963	NA	NA	0.279081	NA	NA	-0.329242	NA	NA	-0.363856	NA	NA	-0.25131
PC(40:4)_m/z:838.63203	NA	NA	0.279081	NA	NA	-0.329242	NA	NA	-0.363856	NA	NA	-0.25131
SM(41:1)_m/z:839.64028	NA	NA	-1.55289	NA	NA	1.55289	NA	NA	NA	NA	NA	NA
PC(O-40:7)_m/z:840.58776	NA	NA	0.398687	NA	NA	-0.143101	NA	NA	0.153589	NA	NA	-0.379146
PC(38:6)_m/z:844.52531	2.23138e-21	4.87093e-21	0.257753	4.48547e-26	7.75158e-26	-0.27083	6.49264e-09	1.03654e-08	0.16188	1.1616e-06	2.11962e-06	0.289744
PC(38:5)_m/z:846.54096	4.30759e-106	2.5702e-105	0.663425	1.58763e-75	5.43459e-75	-0.336479	1.97082e-15	3.94165e-15	0.132476	1.45231e-15	4.67381e-15	0.246848
PC(38:4)_m/z:848.55661	1.60406e-152	1.36727e-151	0.825572	1.19427e-134	5.74541e-134	-0.431451	4.80637e-13	9.11208e-13	0.111388	2.33955e-39	1.6564e-38	0.458295
SM(42:3)_m/z:849.62463	2.37409e-05	3.51209e-05	0.140382	1.71036e-09	2.51606e-09	-0.146187	0.0528519	0.0572563	0.05596	0.000409509	0.000619513	0.1768
TG(50:4)_m/z:849.69426	NA	NA	NA	NA	NA	NA	NA	NA	NA	NA	NA	NA
PS(38:4)_m/z:850.49949	5.22163e-10	9.07448e-10	0.166912	1.42094e-08	2.07317e-08	-0.0935995	0.35452	0.37082	0.0160373	0.00328092	0.0046089	0.0881813
PC(38:3)_m/z:850.57226	NA	NA	0.749319	NA	NA	-0.698516	8.49822e-07	1.2889e-06	-0.169567	0.0441794	0.0538938	0.12065
SM(42:2)_m/z:851.64028	5.56379e-38	1.50897e-37	0.32735	1.26084e-27	2.26697e-27	-0.136611	8.19938e-13	1.52274e-12	0.0929981	8.66043e-09	1.82488e-08	0.138273
TG(50:3)_m/z:851.70991	NA	NA	-0.342727	NA	NA	0.342727	NA	NA	NA	NA	NA	NA
TG(52:6)_m/z:851.71232	NA	NA	-0.342727	NA	NA	0.342727	NA	NA	NA	NA	NA	NA
PC(38:2)_m/z:852.58791	NA	NA	0.467359	NA	NA	NA	NA	NA	NA	NA	NA	-0.467359
SM(42:1)_m/z:853.65593	5.98938e-18	1.21829e-17	0.204111	0.125288	0.141147	0.0163472	0.00442002	0.00509141	-0.030939	4.20526e-06	7.08887e-06	-0.0884872
TG(50:2)_m/z:853.72556	NA	NA	-0.333069	NA	NA	0.352803	NA	NA	-0.150732	NA	NA	NA
PC(40:7)_m/z:854.56703	7.99415e-15	1.58995e-14	0.258747	1.99819e-26	3.48703e-26	-0.280914	8.84847e-09	1.40037e-08	0.150867	3.72997e-07	7.20801e-07	0.238869
TG(50:1)_m/z:855.74121	NA	NA	-0.203389	NA	NA	0.203127	NA	NA	-0.00659406	NA	NA	NA
TG(52:4)_m/z:855.74362	NA	NA	-0.23056	NA	NA	0.229345	NA	NA	0.00628897	NA	NA	NA
PC(40:6)_m/z:856.58268	4.34519e-51	1.31829e-50	0.606487	7.2372e-63	2.26004e-62	-0.521068	7.67537e-15	1.51839e-14	0.203577	1.36376e-09	2.94372e-09	0.332617
PC(40:5)_m/z:858.59833	6.49738e-45	1.87586e-44	0.617892	3.54374e-47	8.29981e-47	-0.463675	0.0016271	0.00197422	0.0886484	7.96898e-06	1.30603e-05	0.218823
PC(40:4)_m/z:860.61398	NA	NA	0.799059	NA	NA	-0.692025	NA	NA	-0.511167	NA	NA	-0.0734256
SM(44:2)_m/z:863.69765	NA	NA	-0.953526	NA	NA	0.103828	NA	NA	-0.0165101	NA	NA	0.0756781
TG(50:2)_m/z:869.6995	NA	NA	0.36194	NA	NA	-0.36194	NA	NA	NA	NA	NA	NA
PC(40:7)_m/z:870.54096	NA	NA	NA	NA	NA	NA	NA	NA	NA	NA	NA	NA
TG(50:1)_m/z:871.71515	NA	NA	0.49168	NA	NA	-0.49168	NA	NA	NA	NA	NA	NA
PC(40:6)_m/z:872.55661	NA	NA	0.237168	NA	NA	-0.239127	NA	NA	-0.30947	NA	NA	-0.162251
PC(40:5)_m/z:874.57226	NA	NA	0.393062	NA	NA	-0.402856	NA	NA	-0.423625	NA	NA	-0.285886
TG(52:5)_m/z:875.70991	NA	NA	NA	NA	NA	NA	NA	NA	NA	NA	NA	NA
PC(40:4)_m/z:876.58791	NA	NA	0.46332	NA	NA	NA	NA	NA	NA	NA	NA	-0.46332
TG(52:4)_m/z:877.72556	NA	NA	-0.410572	NA	NA	0.410572	NA	NA	NA	NA	NA	NA
TG(52:3)_m/z:879.74121	NA	NA	-0.0938096	NA	NA	0.0938096	NA	NA	NA	NA	NA	NA
PI(36:4)_m/z:881.51505	NA	NA	-0.016594	NA	NA	-0.0799946	NA	NA	0.172283	NA	NA	0.00440639
TG(52:2)_m/z:881.75686	NA	NA	0.432361	NA	NA	-0.432361	NA	NA	NA	NA	NA	NA
TG(54:5)_m/z:881.75927	NA	NA	0.370586	NA	NA	-0.370586	NA	NA	NA	NA	NA	NA
TG(52:1)_m/z:883.77251	NA	NA	0.346811	NA	NA	-0.346811	NA	NA	NA	NA	NA	NA
TG(54:4)_m/z:883.77492	NA	NA	0.160845	NA	NA	-0.160845	NA	NA	NA	NA	NA	NA
PI(36:2)_m/z:885.54635	NA	NA	NA	NA	NA	NA	NA	NA	NA	NA	NA	NA
TG(52:3)_m/z:895.71515	NA	NA	0.21248	NA	NA	-0.21248	NA	NA	NA	NA	NA	NA
PI(36:4)_m/z:897.48899	NA	NA	0.0499563	NA	NA	-0.0642926	NA	NA	0.0237752	NA	NA	0.0671047
TG(52:2)_m/z:897.7308	NA	NA	0.374926	NA	NA	-0.374926	NA	NA	NA	NA	NA	NA
PI(36:2)_m/z:901.52029	NA	NA	NA	NA	NA	NA	NA	NA	NA	NA	NA	NA
TG(54:6)_m/z:901.72556	NA	NA	0.00637297	NA	NA	-0.00637297	NA	NA	NA	NA	NA	NA
TG(56:9)_m/z:901.72797	NA	NA	0.00637299	NA	NA	-0.00637299	NA	NA	NA	NA	NA	NA
TG(54:5)_m/z:903.74121	NA	NA	-0.163799	NA	NA	0.163799	NA	NA	NA	NA	NA	NA
TG(54:4)_m/z:905.75686	NA	NA	0.00334759	NA	NA	-0.00334759	NA	NA	NA	NA	NA	NA
TG(56:7)_m/z:905.75927	NA	NA	0.00334759	NA	NA	-0.00334759	NA	NA	NA	NA	NA	NA
PI(38:5)_m/z:907.5307	NA	NA	-0.038861	8.20027e-05	0.000105772	-0.101365	7.52848e-05	0.000103802	0.0906275	0.224877	0.24877	0.051015
TG(54:3)_m/z:907.77251	NA	NA	0.0205309	NA	NA	-0.0205309	NA	NA	NA	NA	NA	NA
PI(38:4)_m/z:909.54635	0.00337333	0.00447278	0.151874	2.45083e-12	3.69701e-12	-0.214975	1.43033e-12	2.60319e-12	0.194381	0.00128739	0.00188321	0.145415
TG(54:2)_m/z:909.78816	NA	NA	0.303268	NA	NA	-0.303268	NA	NA	NA	NA	NA	NA
TG(54:5)_m/z:919.71515	NA	NA	0.342432	NA	NA	-0.262537	NA	NA	-0.120464	NA	NA	NA
TG(54:4)_m/z:921.7308	NA	NA	0.264497	NA	NA	-0.264497	NA	NA	NA	NA	NA	NA
PI(38:5)_m/z:923.50464	NA	NA	0.305125	NA	NA	-0.133857	NA	NA	0.138462	NA	NA	-0.0671906
TG(54:3)_m/z:923.74645	NA	NA	0.12024	NA	NA	-0.12024	NA	NA	NA	NA	NA	NA
PI(38:4)_m/z:925.52029	NA	NA	0.334932	NA	NA	-0.2938	NA	NA	0.140412	NA	NA	0.0948201
TG(54:2)_m/z:925.7621	NA	NA	0.553371	NA	NA	-0.553371	NA	NA	NA	NA	NA	NA
TG(56:7)_m/z:927.74121	NA	NA	0.253225	NA	NA	-0.253225	NA	NA	NA	NA	NA	NA
TG(58:10)_m/z:927.74362	NA	NA	0.253225	NA	NA	-0.253225	NA	NA	NA	NA	NA	NA
TG(56:6)_m/z:929.75686	NA	NA	0.702323	NA	NA	-0.702323	NA	NA	NA	NA	NA	NA
TG(58:9)_m/z:929.75927	NA	NA	0.702323	NA	NA	-0.702323	NA	NA	NA	NA	NA	NA
PI(40:7)_m/z:931.5307	9.29085e-32	2.34234e-31	0.284577	1.14174e-31	2.16202e-31	-0.189192	3.5798e-16	7.23915e-16	0.138672	1.53421e-15	4.8492e-15	0.224626
TG(56:5)_m/z:931.77251	NA	NA	0.936404	NA	NA	-0.936404	NA	NA	NA	NA	NA	NA
PI(40:6)_m/z:933.54635	NA	NA	0.0217086	NA	NA	-0.057543	NA	NA	-0.0265916	NA	NA	0.0179921
TG(56:4)_m/z:933.78816	NA	NA	1.02162	NA	NA	-1.01782	NA	NA	-1.09319	NA	NA	-0.635627
PI(40:7)_m/z:947.50464	9.24425e-51	2.75787e-50	0.371392	1.092e-32	2.11279e-32	-0.215605	2.02959e-06	2.97892e-06	0.0856676	7.36843e-06	1.21889e-05	0.129701
Hex2Cer(42:2)_m/z:994.71651	0.842173	0.861423	-0.0159547	0.00164252	0.00197368	-0.172581	NA	NA	0.290472	0.18078	0.203692	0.135999

## Sheet: S3. Statistics_Healthy
S3. Student's T-test enrichment results comparing pixel intensities in each healthy functional unit to all other tissue regions. Performed within ROmics Processor.
	Healthy_Bronchi_vs_Healthy_other_Ttest_p	Healthy_Bronchi_vs_Healthy_other_Ttest_padj	log(Healthy_Bronchi/Healthy_other)	Healthy_Alveoli parenchyma_vs_Healthy_other_Ttest_p	Healthy_Alveoli parenchyma_vs_Healthy_other_Ttest_padj	log(Healthy_Alveoli parenchyma/Healthy_other)	Healthy_Bronchiole_vs_Healthy_other_Ttest_p	Healthy_Bronchiole_vs_Healthy_other_Ttest_padj	log(Healthy_Bronchiole/Healthy_other)	Healthy_Vessel_vs_Healthy_other_Ttest_p	Healthy_Vessel_vs_Healthy_other_Ttest_padj	log(Healthy_Vessel/Healthy_other)
Cer(16:1)_m/z:272.25841	NA	NA	NA	NA	NA	0.282432	NA	NA	-0.282432	NA	NA	NA
Cer(16:1)_m/z:294.24035	NA	NA	NA	NA	NA	NA	NA	NA	NA	NA	NA	NA
Cer(18:1)_m/z:300.28971	NA	NA	NA	NA	NA	0.0172402	NA	NA	-0.143039	NA	NA	0.355784
Cer(18:1)_m/z:322.27165	NA	NA	NA	NA	NA	-0.296713	NA	NA	NA	NA	NA	0.296713
Cer(18:1)_m/z:338.24559	NA	NA	NA	NA	NA	NA	NA	NA	NA	NA	NA	NA
PC(0:0/12:0)_m/z:462.25911	NA	NA	NA	NA	NA	NA	NA	NA	NA	NA	NA	NA
PC(0:0/14:0)_m/z:468.30847	2.3373641328602e-09	3.91016990450445e-09	-0.649566	1.18973496159148e-49	2.86179490761194e-49	0.465499	9.05814587393818e-51	3.43454697720156e-50	-0.45664	7.79967281479915e-10	1.70437294841907e-09	-0.342761
PC(0:0/14:0)_m/z:490.29041	0.0243685	0.030718	-0.167772	9.87242454475049e-21	1.64232856912672e-20	0.420258	2.60780043591804e-16	5.45539861306993e-16	-0.416362	1.76449757987732e-08	3.58983990388833e-08	-0.377981
PE(0:0/16:0)_m/z:492.2487	NA	NA	NA	NA	NA	-0.539473	NA	NA	0.539473	NA	NA	NA
PC(0:0/16:1)_m/z:494.32412	3.41270365342654e-07	5.31194742576826e-07	-0.470259	9.50696273837441e-23	1.61165654041014e-22	0.318083	3.22378130542478e-31	9.1676280873017e-31	-0.340878	7.20732948524733e-07	1.32885137384248e-06	-0.313134
PC(0:0/16:0)_m/z:496.33977	0	0	-1.33485	0	0	1.04816	0	0	-0.909761	8.19855965466085e-271	7.25572529437485e-269	-0.821654
PC(0:0/14:1)_m/z:504.2487	NA	NA	NA	NA	NA	0.0137682	NA	NA	-0.0137682	NA	NA	NA
PC(O-0:0/18:1)_m/z:508.37615	NA	NA	NA	NA	NA	NA	NA	NA	-0.406278	NA	NA	NA
PC(0:0/16:1)_m/z:516.30606	NA	NA	-0.209076	NA	NA	0.189791	4.77692408676046e-11	8.28000175038479e-11	-0.301999	0.374257	0.403923	-0.0572171
PC(0:0/16:0)_m/z:518.32171	1.72438791711512e-319	5.14442395272677e-318	-0.814042	0	0	0.636896	0	0	-0.594401	9.98580946459602e-105	2.20936034404187e-103	-0.373435
PC(0:0/18:3)_m/z:518.32412	4.94065645841247e-322	1.76875501211166e-320	-0.816454	0	0	0.635584	0	0	-0.592531	9.95928609695395e-104	1.95865959906761e-102	-0.370867
PC(0:0/18:2)_m/z:520.33977	NA	NA	0.189804	NA	NA	-0.222303	NA	NA	0.18361	NA	NA	NA
PC(0:0/18:1)_m/z:522.35542	8.54136821342622e-20	1.82012489309916e-19	-0.397967	9.74037681915865e-35	1.99285870552901e-34	0.223138	1.14683036339112e-45	4.01390627186893e-45	-0.241788	1.78618412205444e-15	5.54657174743222e-15	-0.249571
PC(0:0/18:0)_m/z:524.37107	1.15838157015436e-67	4.71250684221888e-67	-0.71934	7.33946135861463e-231	6.22106724682573e-230	0.607974	4.95768236538653e-177	5.30763641470793e-176	-0.614694	2.42147111494861e-56	2.3811132630328e-55	-0.50193
PC(0:0/16:0)_m/z:534.29565	2.33419684004184e-35	6.14442991716897e-35	-0.340705	8.84639029044953e-93	3.35033504617025e-92	0.285234	1.65577611071613e-115	1.07625447196548e-114	-0.379862	5.45600493668931e-06	9.11049880937744e-06	-0.115003
PC(0:0/18:1)_m/z:544.33736	3.26113994410171e-09	5.40503749994636e-09	-0.171628	5.57175276877764e-42	1.22440986770669e-41	0.247294	1.85061611319014e-61	7.6548211954683e-61	-0.327655	5.51083357837687e-13	1.52408991151985e-12	-0.268532
PC(0:0/20:4)_m/z:544.33977	4.0628209792648e-11	7.42086689069796e-11	0.41589	6.9255460037166e-08	9.86197750929244e-08	-0.213764	0.0642409	0.0691826	0.0798085	0.718897	0.735519	-0.0259025
PC(0:0/18:0)_m/z:546.35301	8.60102467040057e-13	1.62061412210705e-12	-0.210735	2.94887150507259e-128	1.38131349448137e-127	0.319445	1.93563832004838e-160	1.95714541249336e-159	-0.411974	1.05139913380399e-20	4.04560101485448e-20	-0.206307
PC(0:0/18:1)_m/z:560.3113	NA	NA	0.139744	NA	NA	0.0139442	NA	NA	-0.198192	NA	NA	-0.0617491
Cer(34:1)_m/z:560.50132	NA	NA	0.461582	NA	NA	-0.436353	NA	NA	-0.410808	NA	NA	-0.382016
PC(0:0/18:0)_m/z:562.32695	0.198236	0.231923	0.0642235	2.49033972434458e-11	3.72504597422971e-11	0.16027	8.21031438479585e-17	1.80033399762993e-16	-0.260577	8.47909427455309e-06	1.36436335145082e-05	-0.1656
PC(0:0/20:4)_m/z:566.32171	NA	NA	0.145097	NA	NA	-0.077939	NA	NA	-0.121867	NA	NA	0.139728
Cer(34:1)_m/z:576.47525	NA	NA	NA	NA	NA	NA	NA	NA	NA	NA	NA	NA
PC(26:0)_m/z:650.47553	0.0046557	0.00612772	-0.216851	0.00107506	0.00130177	0.0843597	0.00121646	0.00148587	-0.0766703	0.00187394	0.0026749	-0.21409
TG(36:0)_m/z:661.53776	NA	NA	NA	NA	NA	NA	NA	NA	NA	NA	NA	NA
Cer(42:2)_m/z:670.61087	NA	NA	NA	NA	NA	-0.0904665	NA	NA	0.0181298	NA	NA	NA
PC(26:0)_m/z:672.45748	4.48972960915395e-11	8.11779393978341e-11	0.151142	1.94371837839557e-18	3.14528973958556e-18	-0.0823852	6.04986673551631e-05	8.40515836537381e-05	-0.0365174	5.86102926569188e-20	2.2072386809095e-19	0.165462
SM(32:1)_m/z:675.54355	0.374716	0.42452	-0.0624375	1.63489963636404e-06	2.25590802537053e-06	-0.119071	6.26191201804154e-09	1.0085557409589e-08	0.147297	0.132797	0.152631	-0.0629536
PC(28:1)_m/z:676.49118	0.104151	0.126823	-0.127229	NA	NA	0.103705	0.0182379	0.0203638	-0.0863346	NA	NA	-0.00790546
PC(28:0)_m/z:678.50683	4.48840849908048e-23	1.03003220684026e-22	-0.560686	5.23054437122056e-162	3.1034563269242e-161	0.524331	2.35761932861782e-105	1.34089599315139e-104	-0.429986	1.65501070942591e-96	2.66306268698533e-95	-0.642669
DG(38:4)_m/z:683.50113	3.58541148219765e-08	5.83444232103073e-08	0.14569	0.977484	0.98716	0.00047283	0.00110084	0.00136294	0.0583136	0.0121212	0.0156603	-0.0659532
PC(26:0)_m/z:688.43141	NA	NA	0.275183	NA	NA	-0.210848	NA	NA	0.0791742	NA	NA	-0.352191
TG(38:0)_m/z:689.56906	NA	NA	NA	NA	NA	NA	NA	NA	NA	NA	NA	NA
PC(29:0)_m/z:692.52248	NA	NA	-0.159807	NA	NA	0.0454237	NA	NA	0.0438572	NA	NA	-0.0568526
SM(32:1)_m/z:697.5255	4.79493229096174e-133	3.57622033367563e-132	0.437906	0	0	-0.477877	5.18976633572825e-199	6.29691648735028e-198	0.315896	7.12318627311321e-174	2.1013399505684e-172	0.530961
PC(28:1)_m/z:698.47313	0.837976	0.861423	0.0449714	0.642496	0.672732	-0.0507749	0.000846966	0.00106309	-0.365086	4.29600169050408e-07	8.17626128192712e-07	0.723867
PC(28:0)_m/z:700.48878	8.71072633495447e-79	4.33116670543569e-78	-0.645708	1.95658270121025e-217	1.3930868832617e-216	0.40975	8.34838034148771e-60	3.37645604922392e-59	-0.226612	3.57007349610795e-73	5.26585840675923e-72	-0.370207
PC(30:2)_m/z:702.50683	NA	NA	-0.260589	NA	NA	0.140792	NA	NA	-0.0214105	NA	NA	0.0834247
SM(34:1)_m/z:703.57485	1.36626778167013e-58	4.79533201801867e-58	-0.33134	1.76154576811776e-18	2.87665272224736e-18	0.110279	0.000543289	0.000701267	-0.0535448	0.63013	0.656076	0.0100645
PC(30:1)_m/z:704.52248	1.80355935551838e-07	2.88247432712312e-07	-0.265976	3.35364413108063e-146	1.70556758666386e-145	0.490893	1.50899505236046e-91	7.62880832026676e-91	-0.368082	9.95484185093945e-31	5.50627189880088e-30	-0.456451
SM(34:0)_m/z:705.5905	NA	NA	0.289395	NA	NA	-0.24223	NA	NA	0.2509	NA	NA	0.00631995
PC(30:0)_m/z:706.53813	2.28716958157825e-294	5.84861935860724e-293	-1.67221	0	0	1.12273	0	0	-0.777803	3.68070778162838e-262	2.17161759116075e-260	-0.965941
SM(33:1)_m/z:711.54115	3.2877351540988e-08	5.39912470260262e-08	0.284659	1.58615087327205e-27	2.82334855442425e-27	-0.207791	1.4204051446984e-05	2.03554123098511e-05	0.0797536	3.01223469415335e-11	7.10887387820192e-11	0.227085
SM(32:1)_m/z:713.49943	2.79637754472759e-22	6.25689475632798e-22	0.431918	9.72028822557481e-39	2.03554271076743e-38	-0.307137	0.00424636	0.00495409	0.0568237	7.59716235283754e-10	1.6808721705653e-09	0.218845
PC(29:0)_m/z:714.50443	0.991202	0.991202	-0.000430093	1.26605023839688e-13	1.97681528451443e-13	-0.111029	4.02633384578697e-12	7.11449281488571e-12	0.0882564	7.45992233453102e-12	1.85972711719999e-11	0.209095
PC(O-30:0)_m/z:714.54081	NA	NA	NA	NA	NA	-0.327482	NA	NA	0.374371	NA	NA	NA
PC(28:0)_m/z:716.46271	8.41775797881534e-05	0.000121514	-0.134224	5.4999289949555e-128	2.51022400282584e-127	0.279141	1.0443613075259e-81	5.13712859377607e-81	-0.230065	1.45345108640626e-55	1.28630421146954e-54	-0.319316
PE(34:1)_m/z:718.53813	NA	NA	-0.149588	NA	NA	-0.239729	NA	NA	0.177294	NA	NA	0.296182
PC(O-32:1)_m/z:718.57452	0.83903	0.861423	-0.0159762	0.989229	0.989229	0.000584126	0.636814	0.640332	0.0156675	NA	NA	-0.0755186
PC(31:0)_m/z:720.55378	1.78478850698804e-05	2.68468187185597e-05	-0.141541	3.05578037001908e-20	5.03637875799441e-20	0.143616	2.6720166290849e-11	4.67602910089858e-11	-0.0981158	5.19129187804787e-05	8.06016370539012e-05	-0.124261
PC(O-32:0)_m/z:720.59017	1.00276209214467e-07	1.61706679724231e-07	-0.172875	1.47643122444182e-40	3.20493607256883e-40	0.207813	1.51190077078499e-14	2.92729723705179e-14	-0.122202	4.29548393221543e-23	1.76814106047007e-22	-0.288934
SM(34:2)_m/z:723.54115	2.1979775910966e-52	6.90242085625074e-52	0.377644	2.81766748862612e-55	7.48574347724551e-55	-0.295145	7.48714918070217e-20	1.81688153451706e-19	0.180217	7.34630106456804e-41	5.41789703511893e-40	0.415113
SM(34:1)_m/z:725.5568	0	0	1.10163	0	0	-0.711205	1.60039124728262e-212	2.08050862146741e-211	0.530861	4.29089889095451e-255	1.89872275924737e-253	0.882621
PC(30:1)_m/z:726.50443	0.561548	0.605525	-0.018831	1.01239625379025e-38	2.09542480435656e-38	0.182783	0.397332	0.413225	0.0132028	8.02324889478196e-11	1.86857243996896e-10	-0.174234
PC(32:4)_m/z:726.50683	0.128187	0.15297	-0.0488555	7.66065974620263e-51	1.92055976735784e-50	0.207264	0.515063	0.532622	-0.00992958	1.19165506918812e-13	3.51538245410495e-13	-0.196765
SM(34:0)_m/z:727.57245	1.10135123225808e-88	5.79829031100575e-88	0.387022	0	0	-0.547515	4.82107657316021e-243	9.74928818127954e-242	0.474923	1.84778709318341e-68	2.51583319610357e-67	0.398573
PC(30:0)_m/z:728.52008	1.45147852370351e-231	2.59814655742928e-230	-1.15274	0	0	0.665992	6.08948086822667e-65	2.63877504289823e-64	-0.298823	7.99748138960117e-58	9.43702803972939e-57	-0.400992
PC(32:3)_m/z:728.52248	2.39571256612398e-231	3.89847772123812e-230	-1.15202	0	0	0.666586	1.30140144985513e-64	5.50825729938684e-64	-0.298064	1.76365021377589e-56	1.83627110493137e-55	-0.408313
PC(32:2)_m/z:730.53813	0.00681961	0.00891029	-0.121445	3.8358818693768e-45	8.75367913780861e-45	0.305246	1.96142190608522e-20	4.82403766091231e-20	-0.184467	4.98121956588417e-07	9.37953045916487e-07	-0.229204
SM(36:1)_m/z:731.60615	0.711444	0.753542	0.013951	1.79361879737192e-104	6.94052491156961e-104	-0.335979	4.73797591166289e-70	2.10319906322597e-69	0.297003	5.44677572608789e-16	1.81901755380671e-15	0.191919
PC(32:1)_m/z:732.55378	2.04546848533222e-73	8.93021607010898e-73	-0.754066	0	0	0.708297	1.00117753875836e-125	7.00824277130855e-125	-0.409073	1.16446008778456e-96	2.06109435537867e-95	-0.618715
PC(32:0)_m/z:734.56943	0	0	-1.67056	0	0	1.09907	4.21687973510708e-277	9.59340139736861e-276	-0.665222	1.39793672993568e-227	4.94869602397232e-226	-0.873937
SM(34:2)_m/z:739.51508	NA	NA	NA	NA	NA	-1.01789	NA	NA	-0.172103	NA	NA	1.13262
PE(34:1)_m/z:740.52008	4.80169516448856e-06	7.34618320037139e-06	0.106479	1.8477609314112e-27	3.25644995832865e-27	-0.20768	4.5237461595829e-40	1.5246700019335e-39	0.21637	4.80787843575672e-17	1.66861663358615e-16	0.348824
PC(O-32:1)_m/z:740.55646	2.43972057833142e-07	3.86469011965774e-07	-0.302529	1.45491193679965e-13	2.25195065000293e-13	0.205367	0.0173989	0.0195469	0.0457704	0.000386829	0.000590247	-0.107404
SM(34:1)_m/z:741.53073	0	0	1.15634	0	0	-0.642068	2.48190839879546e-232	3.76422773817312e-231	0.42177	1.78831479924139e-146	4.52188170665323e-145	0.584378
PC(30:1)_m/z:742.47836	1.71514288712853e-05	2.6017845491187e-05	0.132538	3.8199487774086e-39	8.19217930576783e-39	0.218836	3.27869138195143e-24	8.52459759307372e-24	-0.152792	1.42024467305584e-10	3.26471827442706e-10	-0.19797
PC(31:0)_m/z:742.53573	5.87882755323058e-254	1.16923348003142e-252	0.537016	4.72202014894312e-250	4.94423286183456e-249	-0.301371	3.80805625316372e-132	3.01333146989477e-131	0.260742	1.67668767391426e-56	1.83627110493137e-55	0.270855
PE(36:3)_m/z:742.53813	0.0463121	0.0571715	-0.0671808	0.897965	0.918608	0.00200758	2.45635974402089e-41	8.4350466681472e-41	0.217221	0.0113204	0.0148423	-0.0812258
PC(O-32:0)_m/z:742.57211	1.12490398437758e-18	2.34136992097193e-18	0.203562	4.54411190639506e-05	5.94744058337e-05	-0.0459658	9.38613702641023e-33	2.84712823134444e-32	0.160875	0.823742	0.833156	-0.00472256
SM(34:0)_m/z:743.54638	1.17659123814975e-19	2.47776272504477e-19	0.431263	4.30259682916134e-49	1.02114964745429e-48	-0.286018	5.21906674515804e-29	1.41771663823696e-28	0.182426	3.57488835802989e-24	1.58188809842823e-23	0.465739
PE(O-36:6)_m/z:744.49386	1.4722926493163e-127	1.05416153691047e-126	-0.681247	6.07530569941564e-260	7.20936276330656e-259	0.447596	8.15716999036233e-39	2.69928170590172e-38	-0.186736	1.19048727251182e-35	7.80430545313304e-35	-0.272353
PC(30:0)_m/z:744.49401	2.82780759401468e-127	1.94683676664857e-126	-0.680634	5.21121555840011e-259	5.79747730872013e-258	0.446893	1.87473031668587e-38	6.09287352922907e-38	-0.185833	1.48880135417674e-35	9.41135141747439e-35	-0.272355
PG(32:0)_m/z:745.49901	4.00272655018021e-34	1.03838848185834e-33	-0.33151	4.90866722796893e-90	1.82029743037181e-89	0.216344	5.36710105713653e-11	9.21521124904574e-11	-0.0768012	1.27794961510012e-23	5.51700199689564e-23	-0.174665
PE(O-36:5)_m/z:746.50951	0.585001	0.627037	0.0205621	0.119745	0.136633	-0.0397412	0.00432289	0.00501124	0.0675313	0.047443	0.0567393	-0.0851944
PC(33:1)_m/z:746.56943	0.114663	0.138681	0.058418	1.12403569456174e-15	1.77060489939814e-15	-0.221071	8.96527539227985e-14	1.71755802252098e-13	0.151268	9.99610060739153e-13	2.68077243561864e-12	0.421464
PC(33:0)_m/z:748.58508	0.216164	0.251256	-0.0387037	1.04729934017184e-34	2.09459868034369e-34	0.193257	2.03596205156499e-16	4.3593540398215e-16	-0.132462	3.00870884356425e-06	5.12059101260453e-06	-0.158586
SM(36:2)_m/z:751.57245	NA	NA	0.230004	NA	NA	-0.251878	NA	NA	-0.0826887	NA	NA	0.196766
PC(32:2)_m/z:752.52008	0.849154	0.863628	-0.00706447	4.06137650248281e-34	8.03250019379934e-34	0.20037	0.677029	0.677029	0.00728993	0.0444548	0.0538938	-0.0622095
SM(36:1)_m/z:753.5881	9.29702317848117e-281	2.08020893618516e-279	0.773774	0	0	-0.955772	0	0	0.824237	2.78359254390335e-272	4.92695880270892e-270	0.871268
PC(32:1)_m/z:754.53573	7.75074638056497e-61	2.89038250441902e-60	-0.515352	4.90006936587111e-228	3.96460157784117e-227	0.459836	9.70277554930613e-05	0.000131784	-0.0627455	1.53316606646136e-60	1.93835995545473e-59	-0.478394
PE(34:1)_m/z:756.49401	NA	NA	0.0463469	NA	NA	-0.248196	NA	NA	0.102388	NA	NA	0.293729
PC(O-32:1)_m/z:756.5304	0.831975	0.861423	0.0400811	0.138341	0.153904	-0.151037	0.586675	0.599859	-0.0457872	0.178734	0.202794	0.24897
PC(32:0)_m/z:756.55138	1.86969810667278e-176	1.96868212408487e-175	-0.778921	1.35052924450159e-249	1.26523266063833e-248	0.438336	4.73687186490065e-32	1.41054229968057e-31	-0.171406	5.27005402045573e-29	2.74352812241372e-28	-0.236602
PC(34:3)_m/z:756.55378	1.70864631295926e-176	1.91154806262317e-175	-0.77903	1.24721486944819e-249	1.23335692645432e-248	0.438336	4.80514409781292e-32	1.41054229968057e-31	-0.171366	4.97985802082169e-29	2.67101475662254e-28	-0.236711
PC(31:0)_m/z:758.50966	1.64104370207969e-06	2.53230019545055e-06	0.137333	1.62430271138176e-08	2.35061693191832e-08	-0.112525	3.65165300159902e-05	5.15194454489164e-05	0.0679838	1.63694902385102e-08	3.3690695025771e-08	0.292342
PC(O-32:0)_m/z:758.54605	NA	NA	-0.0878388	NA	NA	0.193002	NA	NA	-0.13276	NA	NA	-0.297342
PC(34:2)_m/z:758.56943	1.20518965044935e-71	5.13640351024842e-71	-0.53545	3.22094553400707e-294	4.09520217895185e-293	0.481731	1.93318887046532e-58	7.64870379184104e-58	-0.233965	7.27863729825926e-56	6.78062527258889e-55	-0.420047
SM(38:1)_m/z:759.63745	0.000108972	0.000153591	-0.195391	0.000633182	0.000782683	0.0738194	3.87272575846673e-05	5.42181606185342e-05	-0.0874629	0.00287113	0.00406552	-0.159152
PC(34:1)_m/z:760.58508	1.54517241885401e-22	3.50108687309958e-22	-0.25369	2.58332593168775e-114	1.06937678102423e-113	0.291378	0.266602	0.280472	-0.0159956	2.57308499819563e-50	1.98015671600273e-49	-0.416365
PE(O-36:5)_m/z:762.48345	NA	NA	0.425712	NA	NA	-0.348336	NA	NA	NA	NA	NA	0.116898
PE(36:4)_m/z:762.50443	0.542958	0.589027	-0.0128158	0.000807302	0.000984245	-0.0591363	4.48503425264788e-08	6.97671994856336e-08	0.0908339	0.195347	0.217462	0.0346549
PC(34:0)_m/z:762.60073	0.0299503	0.0374903	-0.0726541	9.63909559482772e-44	2.14469876984917e-43	0.194253	1.1593871855729e-26	3.10306570256277e-26	-0.149073	7.89634586868203e-25	3.67803478620189e-24	-0.247149
PE(36:3)_m/z:764.52008	NA	NA	-0.129774	0.184581	0.202811	-0.038161	0.562589	0.578481	-0.0144353	NA	NA	0.240489
PC(33:2)_m/z:766.53573	0.00062439	0.000840345	0.0935031	1.93276486025572e-21	3.24558627476903e-21	-0.222675	3.13071450500658e-18	7.03444493717529e-18	0.178993	1.09646494272303e-15	3.59396842336994e-15	0.388137
PC(O-36:5)_m/z:766.57452	0.00040375	0.000547509	0.0921908	0.472919	0.501069	-0.0137729	1.75826028920573e-05	2.5000263487144e-05	0.0906084	0.961014	0.961014	0.00179349
PC(32:2)_m/z:768.49401	8.66330141013257e-10	1.4629537286922e-09	-0.60004	3.48935174488976e-11	5.17587175491981e-11	0.268909	8.97309054618103e-20	2.14881905184861e-19	0.133076	0.625085	0.654675	0.0119045
PC(33:1)_m/z:768.55138	1.13098615778902e-76	5.47152762822253e-76	0.488882	3.84351331924655e-59	1.10346027552562e-58	-0.282962	4.59793243324148e-30	1.2679147012878e-29	0.193999	7.5147138348124e-20	2.77105072658707e-19	0.399948
PC(35:4)_m/z:768.55378	1.62183098263054e-76	7.63967752344387e-76	0.487948	9.09148541532696e-61	2.69714067321367e-60	-0.286858	1.84151562979612e-31	5.31993404163324e-31	0.198601	1.15522294030077e-19	4.17294817210687e-19	0.397165
SM(36:1)_m/z:769.56203	2.25649977878073e-18	4.64268345289368e-18	0.338829	4.86249264483985e-233	4.32761845390746e-232	-0.680964	3.20599774795343e-70	1.45872897531881e-69	0.467741	6.8523569010237e-32	3.91247474671353e-31	0.410011
PE(O-38:7)_m/z:770.50951	0.000110917	0.000155111	-0.108812	3.84233949766232e-126	1.70984107645973e-125	0.282864	2.62270619309946e-12	4.72606462518913e-12	-0.0957315	1.92204756817995e-06	3.40202419567851e-06	-0.106185
PC(32:1)_m/z:770.50966	0.000101547	0.000144261	-0.109607	6.69536510883587e-126	2.90676826676289e-125	0.282879	3.38284024403784e-12	6.03604827857732e-12	-0.0952961	1.87478821738818e-06	3.35189408563341e-06	-0.106432
PC(33:0)_m/z:770.56703	5.51974842757666e-13	1.06240319197443e-12	0.0981124	1.28113362432121e-122	5.42956631259943e-122	-0.184639	3.28028046434823e-97	1.75591483679817e-96	0.178238	1.98842027254884e-09	4.24036612338728e-09	0.0876259
PE(38:3)_m/z:770.56943	2.68000959472859e-10	4.70315409270998e-10	-0.17024	0.730096	0.755564	0.00510119	2.22846342400756e-16	4.71605050196948e-16	0.118884	0.0126612	0.0162393	-0.0816018
PC(O-34:0)_m/z:770.60341	NA	NA	0.0675618	NA	NA	-0.22657	NA	NA	0.267462	NA	NA	0.260288
PC(O-36:3)_m/z:770.60582	NA	NA	0.15565	NA	NA	-0.322743	NA	NA	0.363093	NA	NA	0.297244
PG(34:1)_m/z:771.51466	1.66508110777335e-12	3.07267544630339e-12	0.197322	1.03700136717149e-86	3.76706619094948e-86	0.237382	3.83997955202314e-19	8.8465351704837e-19	-0.11912	4.28094343435543e-22	1.68383775084647e-21	-0.204093
PE(O-38:6)_m/z:772.52516	1.92782703394089e-56	6.51096300142302e-56	-0.371623	3.2567894942354e-178	2.14706862953297e-177	0.350522	5.35247557957965e-13	1.00427892317886e-12	-0.0991434	5.68344943567509e-52	4.79033595292615e-51	-0.366981
PC(32:0)_m/z:772.52531	3.95853797913397e-56	1.31218203382404e-55	-0.370698	3.98241223562725e-177	2.53167634979161e-176	0.349625	1.04987645852526e-12	1.93007591365249e-12	-0.0978852	6.14583992226112e-52	4.94460757381917e-51	-0.367636
PE(38:2)_m/z:772.58508	0.127174	0.15278	-0.0568623	0.000633029	0.000782683	-0.0875893	0.000962188	0.00119944	0.0909571	0.0415356	0.0510542	0.100562
PC(35:1)_m/z:774.60073	2.07778489550095e-05	3.09936246912226e-05	0.140123	1.84603267401509e-07	2.58735288169044e-07	-0.135007	0.000158301	0.000213413	0.0902119	0.00063807	0.000949062	0.19314
PC(34:4)_m/z:776.52008	5.00234767119215e-11	8.95420233143395e-11	-0.271851	0.221876	0.242294	0.0286184	9.84176323677245e-19	2.23900113636573e-18	0.150504	0.0229692	0.0288337	0.0971333
PC(34:3)_m/z:778.53573	2.23510974000835e-29	5.55673115918743e-29	0.323804	1.25196924418952e-05	1.66306362287861e-05	0.066724	0.000578215	0.000741092	0.0579719	0.377635	0.4051	0.0267857
PC(36:6)_m/z:778.53813	2.06600270798974e-28	4.9974930368941e-28	0.344718	0.00288466	0.00342313	0.0486397	1.77154186821363e-06	2.62130585377952e-06	0.0844749	0.380258	0.405456	0.029154
PE(36:3)_m/z:780.49401	NA	NA	0.230027	NA	NA	-0.0897017	NA	NA	-0.00351695	NA	NA	0.433809
PC(34:2)_m/z:780.55138	3.05437214877363e-14	6.00805071022504e-14	0.224094	5.58014205152353e-13	8.48944688180502e-13	-0.0958297	1.68455623898816e-159	1.61362755524129e-158	0.408928	2.09753946361243e-06	3.67588599068712e-06	-0.138184
PC(36:5)_m/z:780.55378	0.907632	0.917888	-0.00430185	0.159004	0.175794	0.0227389	2.12775400937231e-117	1.43426381372504e-116	0.418	7.86792972859326e-18	2.78524712392201e-17	-0.298678
SM(38:1)_m/z:781.6194	0.0120717	0.0154346	-0.0465804	3.9804574083431e-50	9.70577285869963e-50	-0.156874	7.67217014308114e-106	4.59751558359583e-105	0.253573	1.23971159176131e-08	2.58151707931472e-08	0.111702
PC(33:2)_m/z:782.50966	NA	NA	0.00333086	NA	NA	-0.028824	NA	NA	0.179389	NA	NA	-0.0293652
PC(34:1)_m/z:782.56703	6.21568127788575e-119	3.97359624550553e-118	0.723421	6.74811660491767e-152	3.6398931990162e-151	-0.371522	0	0	0.638351	0.0143675	0.0182805	-0.0782506
PC(36:4)_m/z:782.56943	6.68579647636653e-121	4.43243544173929e-120	0.73071	4.93776018056051e-154	2.83523003916055e-153	-0.377325	0	0	0.646046	0.0120169	0.0156396	-0.0820723
PC(33:1)_m/z:784.52531	2.11438233874832e-36	5.648872218447e-36	0.490688	4.00563388431414e-60	1.16885710066872e-59	-0.599607	8.84946932320165e-05	0.000121098	0.120553	9.13220960392175e-12	2.21424808204678e-11	0.582677
PC(34:0)_m/z:784.58268	0.000344161	0.000473884	-0.0857914	0.9037	0.919192	-0.00141584	5.60641071615621e-31	1.56979500052374e-30	0.169623	0.701316	0.721703	0.00783927
PC(36:3)_m/z:784.58508	1.45437907408366e-12	2.71181098188515e-12	-0.170561	1.86923528290168e-06	2.55941446428077e-06	0.0530156	1.51906694010414e-22	3.89394624083033e-22	0.133249	0.00466493	0.00650152	-0.0562237
PE(38:6)_m/z:786.50443	NA	NA	-0.142977	NA	NA	-0.0265049	NA	NA	0.0296797	NA	NA	0.074143
PC(33:0)_m/z:786.54096	NA	NA	0.300756	NA	NA	-0.10945	NA	NA	0.0215059	NA	NA	0.0979462
PC(36:2)_m/z:786.60073	0.00895796	0.0116194	0.0703812	2.78712081672296e-33	5.45173082831525e-33	0.154288	4.80755332946467e-07	7.35272862153419e-07	-0.0704698	0.39349	0.417052	-0.0254256
SM(40:1)_m/z:787.66875	0.00027981	0.000388263	-0.148492	9.88890696297864e-35	2.00025618114795e-34	0.16797	7.96821670082822e-37	2.54423761324691e-36	-0.169978	3.5362514910197e-13	9.93518276048391e-13	-0.199498
PE(O-38:6)_m/z:788.4991	NA	NA	NA	NA	NA	NA	NA	NA	NA	NA	NA	NA
PE(38:5)_m/z:788.52008	1.43677720577558e-20	3.09859180522685e-20	0.168899	1.04562147774595e-15	1.66179127713195e-15	-0.116042	3.19333508460715e-18	7.08764616339635e-18	0.137362	2.66245413103852e-05	4.17039275392759e-05	0.105263
PC(O-36:5)_m/z:788.55646	0.356942	0.406959	0.0245065	0.437274	0.466076	0.0154052	0.00195993	0.00234675	0.069203	0.901001	0.906121	0.00452371
PC(36:1)_m/z:788.61638	9.85473476241377e-40	2.71384234226472e-39	0.420452	0.27422	0.297629	0.0154646	4.04849242842436e-22	1.00935016708662e-21	-0.123067	0.000801326	0.00118196	0.11083
PE(O-38:5)_m/z:790.51475	NA	NA	0.1307	NA	NA	-0.1307	NA	NA	NA	NA	NA	NA
PC(35:4)_m/z:790.53573	6.61346509376764e-62	2.51874521656257e-61	0.381014	1.49790745033007e-53	3.86416704577903e-53	-0.235053	2.98578096565449e-19	6.96682225319381e-19	0.143209	1.32843826981726e-24	6.02906599378603e-24	0.31534
PC(34:4)_m/z:792.49401	NA	NA	0.102455	NA	NA	-0.122061	NA	NA	0.101604	NA	NA	0.0712566
PE(38:3)_m/z:792.55138	NA	NA	0.073086	NA	NA	0.016703	NA	NA	-0.0885808	NA	NA	-0.0512643
PC(O-36:3)_m/z:792.58776	0.804388	0.846973	-0.00750502	0.00827499	0.00969045	-0.0615525	1.53385226685517e-10	2.58482511636705e-10	0.146053	0.774749	0.788106	-0.0101971
PC(O-38:6)_m/z:792.59017	0.259493	0.297752	-0.0333885	0.132062	0.147843	-0.0324073	6.41144381422078e-08	9.88883706939138e-08	0.113467	0.181827	0.203692	-0.0451088
PC(34:3)_m/z:794.50966	1.61711454134586e-27	3.85951337201212e-27	0.211372	0.727042	0.755564	-0.00463644	0.000437877	0.000569241	0.0475659	0.126882	0.147751	-0.0361238
PE(38:2)_m/z:794.56703	2.07782850585467e-33	5.31330432211408e-33	0.606038	2.47473517753484e-58	6.99210891430478e-58	-0.658745	0.000351169	0.000463136	0.122554	1.75860536060585e-12	4.64586789294381e-12	0.606076
PC(O-38:5)_m/z:794.60582	1.36393886076757e-10	2.41727778294451e-10	-0.196426	2.6716667672109e-23	4.57266042849559e-23	0.203309	0.000675865	0.000860191	-0.0735866	2.47580438780794e-08	4.92379074878657e-08	-0.191826
TG(46:3)_m/z:795.64731	NA	NA	NA	NA	NA	NA	NA	NA	NA	NA	NA	NA
PE(O-40:8)_m/z:796.52516	3.29159273995697e-59	1.1783902009046e-58	0.429746	0.000629601	0.000782683	-0.0373738	2.72212181166953e-16	5.56658617667253e-16	0.101927	1.2680247711569e-05	2.00393200441761e-05	0.100017
PC(34:2)_m/z:796.52531	3.29159273995697e-59	1.1783902009046e-58	0.429746	0.000629601	0.000782683	-0.0373738	2.72212181166953e-16	5.56658617667253e-16	0.101927	1.2680247711569e-05	2.00393200441761e-05	0.100017
PC(35:1)_m/z:796.58268	5.25310238797214e-49	1.54148414335576e-48	0.856806	3.70927458161751e-73	1.20045613732348e-72	-0.810832	1.25054758964649e-08	1.96206604582467e-08	0.169747	2.29431932968405e-12	5.97197825520702e-12	0.702821
PC(37:4)_m/z:796.58508	5.71981036577678e-29	1.40252884311513e-28	0.798356	4.64986316384853e-52	1.18239377595006e-51	-0.828804	3.79303924247902e-10	6.2192174966773e-10	0.258047	5.7020519361462e-12	1.44180456099697e-11	0.830208
PC(O-36:1)_m/z:796.61906	0.129218	0.153179	-0.159931	NA	NA	0.00318998	0.611771	0.618568	-0.0217852	NA	NA	-0.1041
PC(O-38:4)_m/z:796.62147	0.0460993	0.0571715	-0.201749	NA	NA	0.10394	0.00320673	0.00376532	-0.124658	NA	NA	-0.273559
SM(38:1)_m/z:797.59333	0.192157	0.22629	-0.0440577	0.418357	0.4486	0.010938	0.0198034	0.021977	-0.032235	0.131215	0.151798	-0.0455693
TG(46:2)_m/z:797.66296	NA	NA	NA	NA	NA	-0.120396	NA	NA	0.120396	NA	NA	NA
PE(O-40:7)_m/z:798.54081	3.59467877700489e-192	5.36206250903229e-191	0.934661	6.77427995336754e-222	5.24270361608444e-221	-0.396058	2.67880930044977e-238	4.87543292681859e-237	0.436078	1.52793142771066e-13	4.36199778556108e-13	0.201185
PC(34:1)_m/z:798.54096	1.48203136073106e-191	2.0406431813143e-190	0.932704	4.69994956264744e-221	3.48579592563019e-220	-0.394848	1.97989901934653e-237	3.27583292291881e-236	0.434823	1.39176658440986e-13	4.0384046793532e-13	0.201128
TG(46:1)_m/z:799.67861	NA	NA	NA	NA	NA	-0.624808	NA	NA	0.624808	NA	NA	NA
PE(O-40:6)_m/z:800.55646	5.33234544274536e-26	1.2559076766466e-25	0.232166	6.12263286063046e-06	8.25627764539562e-06	0.0438647	2.65568843866014e-10	4.39395723487404e-10	-0.0643646	0.34712	0.379261	-0.0164664
PC(34:0)_m/z:800.55661	1.51942465082674e-25	3.53216899348035e-25	0.231281	5.39058175790108e-06	7.3246072740946e-06	0.0444019	2.41338262059959e-10	4.02968474265252e-10	-0.064914	0.35256	0.382842	-0.0163482
SM(41:1)_m/z:801.6844	NA	NA	NA	NA	NA	0.0910872	NA	NA	-0.0962252	NA	NA	-0.192071
PC(36:5)_m/z:802.53573	1.49586267817908e-13	2.91042847167452e-13	0.188651	0.124386	0.141023	-0.0261166	1.56658630277471e-16	3.39427032267853e-16	0.150804	0.00755696	0.0103689	0.0827772
PE(38:5)_m/z:804.49401	3.33274289393685e-16	6.70293233724377e-16	0.186566	1.84914431617984e-13	2.83748007137941e-13	-0.139262	1.40704533837809e-05	2.03239882210169e-05	0.090981	0.046549	0.0560488	0.0730887
PC(O-36:5)_m/z:804.5304	NA	NA	0.201253	NA	NA	0.0441638	NA	NA	-0.00201822	NA	NA	0.0500536
PC(36:4)_m/z:804.55138	4.81458721281182e-113	2.97176245204591e-112	0.672611	7.05757261721574e-167	4.33188939953242e-166	-0.373401	1.68272960621226e-194	1.91410492706644e-193	0.479779	4.08410518938839e-25	1.95374761762634e-24	0.300074
PC(38:7)_m/z:804.55378	1.21631082305852e-62	4.73303559407553e-62	0.614207	9.21904684899198e-136	4.55830649755714e-135	-0.404265	1.05345814122534e-229	1.47484139771547e-228	0.603254	2.80398861829681e-11	6.7068376410613e-11	0.236278
PC(35:4)_m/z:806.50966	1.95048400373284e-85	9.97533247623366e-85	0.469633	1.0072879618778e-65	3.20173673596872e-65	-0.352027	0.0760916	0.0814628	0.0350135	0.00778789	0.0106035	0.0803126
PC(36:3)_m/z:806.56703	8.9051965866645e-55	2.89823670729626e-54	0.436281	6.80982658450138e-08	9.77539622613908e-08	-0.0695038	6.23532993413123e-36	1.95660353105497e-35	0.189844	0.0478523	0.0568447	0.055064
PC(38:6)_m/z:806.56943	1.83290500281807e-54	5.85874991972205e-54	0.434871	9.77987452306768e-08	1.38160132151274e-07	-0.0686047	1.21570830815971e-35	3.75015105228927e-35	0.188909	0.0487452	0.0575194	0.0547764
SM(40:2)_m/z:807.63505	0.503895	0.553357	0.0151917	0.406739	0.438785	0.0102364	0.0170001	0.0192175	-0.0294191	0.00135608	0.00196743	0.0781686
PC(36:2)_m/z:808.58268	2.1368207089772e-147	1.73859503139509e-146	0.82219	9.3755938884316e-109	3.79285389122915e-108	-0.303367	2.77332553741848e-132	2.29429658095529e-131	0.374132	1.31916954445377e-06	2.38258172824813e-06	0.140944
PC(38:5)_m/z:808.58508	3.07994782369707e-51	9.50535621451337e-51	0.568016	5.75845857276946e-30	1.067714193701e-29	-0.181117	8.90306515880996e-99	4.91017533001034e-98	0.373244	0.69562	0.720027	0.0136773
SM(40:1)_m/z:809.6507	0.0180161	0.0228714	-0.0591137	5.116084639813e-47	1.18267930634638e-46	-0.177533	4.30553465768855e-141	3.91803653849658e-140	0.352995	2.5004152087745e-06	4.296830018962e-06	0.0980786
PE(38:2)_m/z:810.54096	NA	NA	0.189058	NA	NA	-0.352572	NA	NA	-0.352572	NA	NA	-0.0719263
PC(36:1)_m/z:810.59833	4.11654218634556e-181	4.91240700903904e-180	0.985137	3.0961431462588e-152	1.72222962510645e-151	-0.353768	7.830933136894e-106	4.59751558359583e-105	0.288999	7.66656094041275e-12	1.8846962311848e-11	0.196699
PC(38:4)_m/z:810.60073	1.00320029194674e-182	1.28266323041762e-181	0.990914	1.28227545573549e-151	6.7130891506152e-151	-0.35627	2.79668850319556e-109	1.7551631295917e-108	0.294733	4.29566511687773e-10	9.62446488211846e-10	0.185375
SM(40:0)_m/z:811.66635	0.394187	0.440997	-0.320642	0.00293876	0.00346423	0.371646	1.06135459715372e-10	1.80529473534558e-10	-0.677194	0.166144	0.189726	0.448603
SM(42:3)_m/z:811.66875	NA	NA	-0.0233801	NA	NA	-0.0737631	NA	NA	0.0677785	NA	NA	0.0995711
PS(36:1)_m/z:812.54121	0.466566	0.515527	0.0286682	0.00015298	0.000195903	-0.0659034	0.00179889	0.0021682	0.0558532	0.0108874	0.0143812	0.0678193
PS(38:4)_m/z:812.54361	0.0104554	0.0134641	0.119608	6.2943657236015e-05	8.17808101314648e-05	-0.0728431	0.00836855	0.00951923	0.0493672	0.0144592	0.0182805	0.0669763
PC(35:1)_m/z:812.55661	NA	NA	0.405487	NA	NA	-0.39963	NA	NA	-0.345699	NA	NA	0.0640913
PC(36:0)_m/z:812.61398	0.000370295	0.000505976	0.41033	7.54944565110124e-07	1.04984478585627e-06	-0.333974	0.00115971	0.00142613	0.200577	0.000258862	0.000398422	0.427335
PC(38:3)_m/z:812.61638	3.42826183919912e-05	5.02999073128395e-05	0.506638	2.29175588153795e-18	3.67506799021401e-18	-0.535292	5.65550585246963e-10	9.19019701026314e-10	0.284313	1.84573316596045e-10	4.18839449198718e-10	0.598547
SM(42:2)_m/z:813.6844	8.37070568250944e-10	1.42700601635161e-09	-0.193836	2.80463909336519e-50	6.93369109193062e-50	0.18801	2.38054956548875e-55	9.21829831742453e-55	-0.195333	0.00059317	0.000889756	-0.0880699
PC(O-38:6)_m/z:814.57211	0.974754	0.98023	0.000876438	0.51594	0.543416	0.0126618	0.00540958	0.00619209	0.0555155	0.00716413	0.00990664	-0.083917
PC(38:2)_m/z:814.63203	NA	NA	0.299466	NA	NA	-0.338085	NA	NA	-0.411447	NA	NA	-0.233952
SM(42:1)_m/z:815.70005	2.93316150110367e-07	4.6055781464698e-07	-0.188895	1.43026431940954e-54	3.74392718904263e-54	0.205438	1.34040730989463e-48	4.78341432158476e-48	-0.189514	1.55597542944429e-14	4.74840777606275e-14	-0.211321
PC(O-38:5)_m/z:816.58776	8.09927428145958e-13	1.54230861317156e-12	0.237239	0.014981	0.0174289	0.0463496	0.0980249	0.104331	0.0350772	0.040967	0.0507074	-0.0681317
PC(36:5)_m/z:818.50966	5.01606111426615e-05	7.29979625572066e-05	0.13105	0.000497091	0.000632016	-0.0881391	0.000183045	0.000244957	0.0839992	0.089106	0.104449	0.0754662
PC(37:4)_m/z:818.56703	NA	NA	0.0735063	NA	NA	-0.241516	NA	NA	-0.223019	NA	NA	0.197567
PC(O-38:4)_m/z:818.60341	0.415808	0.462295	-0.0236275	0.981615	0.98716	0.000559381	0.000825975	0.00104394	0.0906267	0.00174782	0.00251515	-0.126466
PC(O-40:7)_m/z:818.60582	0.513397	0.560355	-0.0204675	0.777094	0.799553	-0.00729323	0.00256782	0.0030347	0.0849208	0.00982668	0.0130776	-0.119259
PG(38:5)_m/z:819.51466	0.00137351	0.00183477	-0.0989186	0.0966982	0.111047	-0.0306763	1.6193580332361e-06	2.43572861197497e-06	0.0820152	0.257154	0.282709	-0.0421083
PC(36:4)_m/z:820.52531	1.30039737678001e-135	1.01204839323314e-134	0.641885	7.82661616531426e-44	1.76346541446321e-43	-0.188248	2.03176755874463e-19	4.8023596843055e-19	0.133817	1.57139506560656e-23	6.62230777648478e-23	0.294012
PE(40:3)_m/z:820.58268	NA	NA	0.133382	NA	NA	-0.245368	NA	NA	-0.0350364	NA	NA	-0.0448784
PG(38:4)_m/z:821.53031	3.27462435965392e-89	1.77623563750925e-88	0.589926	8.47416942995546e-61	2.55661382802046e-60	-0.256511	1.93761126596654e-49	7.05290500811821e-49	0.232265	2.45904380824787e-16	8.37020680884372e-16	0.257954
SM(41:2)_m/z:821.6507	NA	NA	NA	NA	NA	0.0175543	NA	NA	0.0171789	NA	NA	-0.0289366
TG(48:4)_m/z:821.66296	NA	NA	NA	NA	NA	NA	NA	NA	NA	NA	NA	NA
PC(36:3)_m/z:822.54096	1.35349101190205e-103	7.81531906872476e-103	0.577419	3.75430127001209e-05	4.95011574860854e-05	-0.0570472	0.601056	0.61113	0.00761782	8.14368168866995e-06	1.32241436595833e-05	0.113612
SM(41:1)_m/z:823.66635	6.09021430523085e-10	1.04821957753493e-09	-0.161292	7.15388557907455e-39	1.5159424203277e-38	0.153757	2.33450382164659e-22	5.90110688249555e-22	-0.116755	0.0314837	0.0392438	-0.0520009
TG(48:3)_m/z:823.67861	NA	NA	NA	NA	NA	NA	NA	NA	NA	NA	NA	NA
TG(50:6)_m/z:823.68102	NA	NA	NA	NA	NA	NA	NA	NA	NA	NA	NA	NA
PC(36:2)_m/z:824.55661	3.99615679116591e-169	3.76480034536157e-168	0.816367	5.49689266605858e-31	1.02994409953519e-30	-0.156653	0.00221885	0.00263942	0.0419367	9.32735821507418e-13	2.53991139087405e-12	0.19339
SM(40:1)_m/z:825.62463	0.0996249	0.122143	0.0348023	0.0220765	0.025517	0.0228352	0.000321161	0.000426652	-0.0370841	0.00837627	0.0112318	-0.0488187
TG(48:2)_m/z:825.69426	NA	NA	NA	NA	NA	-0.0996768	NA	NA	0.0996768	NA	NA	NA
PC(36:1)_m/z:826.57226	3.12999405634139e-173	3.11260520047283e-172	0.964793	5.34335886043644e-75	1.76132940214386e-74	-0.324339	0.0224661	0.0246316	-0.0308305	3.16440520099916e-12	8.11738725473698e-12	0.221148
TG(48:1)_m/z:827.70991	NA	NA	-0.408431	NA	NA	-0.513872	NA	NA	0.624026	NA	NA	NA
TG(50:4)_m/z:827.71232	NA	NA	-0.718643	NA	NA	-0.145537	NA	NA	0.264633	NA	NA	NA
PS(36:1)_m/z:828.51514	NA	NA	0.158906	NA	NA	-0.0435385	NA	NA	0.0435385	NA	NA	NA
PC(38:6)_m/z:828.55138	5.84862986423391e-76	2.68437114281505e-75	0.544071	2.15854274828113e-29	3.96103720818599e-29	-0.215671	2.71407799066836e-24	7.15887238118321e-24	0.206435	8.29034997444531e-08	1.63043549497424e-07	0.206318
PC(38:5)_m/z:830.56703	1.94121107262882e-74	8.68691955001395e-74	0.572487	2.08867534400618e-79	7.28988649476667e-79	-0.330821	6.71336712138906e-75	3.13290465664823e-74	0.351152	1.0735570241427e-36	7.30844589512533e-36	0.547335
PC(40:8)_m/z:830.56943	4.4596112516008e-64	1.77393425341454e-63	0.561492	1.90307054038058e-75	6.3914444563725e-75	-0.335587	2.16946865123125e-78	1.03906130137918e-77	0.368767	2.19015610211194e-33	1.29219210024604e-32	0.546165
PC(O-38:5)_m/z:832.5617	0.81526	0.853401	-0.00928081	0.00165213	0.00197368	0.103166	0.0511446	0.0557385	-0.068403	0.00800569	0.0108169	-0.179322
PC(38:4)_m/z:832.58268	2.03638117041295e-154	1.82256114751959e-153	0.871536	1.82970792192458e-189	1.25264619270221e-188	-0.472403	3.48046082347482e-131	2.63934945780174e-130	0.426826	3.08394287026173e-35	1.88226857943561e-34	0.441936
PC(40:7)_m/z:832.58508	1.41431417791843e-71	5.8874939034279e-71	0.701432	1.64689038765341e-106	6.5143664222735e-106	-0.421942	2.40330189657206e-136	2.08286164369579e-135	0.517324	6.23042692611612e-14	1.86912807783484e-13	0.330368
SM(42:3)_m/z:833.6507	1.53873529369992e-21	3.40041503175661e-21	0.279399	4.6750014579387e-84	1.66430051902618e-83	-0.297004	1.4349913944764e-49	5.32996803662662e-49	0.221148	2.55821414827512e-28	1.29372544069913e-27	0.358176
PC(37:4)_m/z:834.54096	NA	NA	0.108479	NA	NA	-0.108479	NA	NA	NA	NA	NA	NA
PC(O-38:4)_m/z:834.57735	0.394	0.440997	-0.111939	8.20421727762097e-06	1.09800802662897e-05	0.340318	0.196803	0.208245	-0.155701	2.44666960196258e-06	4.24569136811153e-06	-0.407975
PC(38:3)_m/z:834.59833	5.3705911553066e-90	3.00417442749963e-89	0.823978	4.65428124860566e-56	1.25524554886638e-55	-0.38979	1.73318904196875e-06	2.58557709539601e-06	0.111736	1.30246966847786e-22	5.23948025728593e-22	0.447588
PC(40:6)_m/z:834.60073	2.13169231324936e-58	7.33794084753146e-58	0.746474	7.63065924934269e-57	2.08962668674308e-56	-0.402418	8.07910925233691e-15	1.58107299346808e-14	0.179664	5.9640854962215e-28	2.93234203564224e-27	0.527689
PG(38:5)_m/z:835.48859	0.633486	0.674965	-0.0275287	0.000727808	0.000893448	-0.115138	0.0212328	0.0234205	0.0720879	NA	NA	0.00269803
SM(42:2)_m/z:835.66635	8.80978149012251e-05	0.000126156	0.115688	7.41827655556085e-29	1.3474012519284e-28	-0.168396	3.27316919331863e-96	1.70204798052569e-95	0.363524	3.74653803501796e-07	7.20801339345847e-07	0.143542
PC(38:2)_m/z:836.61398	1.87802799666963e-40	5.25260955318537e-40	0.809148	2.14060590567613e-62	6.5694457105233e-62	-0.725714	1.31698030982296e-05	1.91752333110223e-05	0.133707	1.95363213080596e-08	3.92946462673472e-08	0.365369
PC(40:5)_m/z:836.61638	1.82561431226133e-40	5.18706288721869e-40	0.88964	6.297662793387e-58	1.75153746441076e-57	-0.79249	0.000371321	0.00048619	0.142358	6.39619016416117e-07	1.1917112200595e-06	0.387162
SM(42:1)_m/z:837.682	0.226148	0.261164	-0.0374536	8.91905467988389e-32	1.70708788496702e-31	-0.168887	1.1637805648409e-129	8.47232251204179e-129	0.391116	0.451492	0.47568	0.0184002
PC(38:1)_m/z:838.62963	NA	NA	0.279081	NA	NA	-0.329242	NA	NA	-0.363856	NA	NA	-0.25131
PC(40:4)_m/z:838.63203	NA	NA	0.279081	NA	NA	-0.329242	NA	NA	-0.363856	NA	NA	-0.25131
SM(41:1)_m/z:839.64028	NA	NA	-1.55289	NA	NA	1.55289	NA	NA	NA	NA	NA	NA
PC(O-40:7)_m/z:840.58776	NA	NA	0.398687	NA	NA	-0.143101	NA	NA	0.153589	NA	NA	-0.379146
PC(38:6)_m/z:844.52531	2.23137566121425e-21	4.87092979704087e-21	0.257753	4.4854658642471e-26	7.75158178481537e-26	-0.27083	6.49263876593556e-09	1.03654408368445e-08	0.16188	1.16160211251297e-06	2.11962447334841e-06	0.289744
PC(38:5)_m/z:846.54096	4.30759379538567e-106	2.57019763124678e-105	0.663425	1.58763213300829e-75	5.43458691683609e-75	-0.336479	1.97082454595406e-15	3.94164909190811e-15	0.132476	1.45231339474137e-15	4.6738085612586e-15	0.246848
PC(38:4)_m/z:848.55661	1.6040616436587e-152	1.36727159149955e-151	0.825572	1.19427102648597e-134	5.74541196525683e-134	-0.431451	4.80636939320465e-13	9.11207530795047e-13	0.111388	2.3395541457977e-39	1.65640433522477e-38	0.458295
SM(42:3)_m/z:849.62463	2.37409130114615e-05	3.51208547855505e-05	0.140382	1.71035653250791e-09	2.51606167592073e-09	-0.146187	0.0528519	0.0572563	0.05596	0.000409509	0.000619513	0.1768
TG(50:4)_m/z:849.69426	NA	NA	NA	NA	NA	NA	NA	NA	NA	NA	NA	NA
PS(38:4)_m/z:850.49949	5.22163060137145e-10	9.07448424898533e-10	0.166912	1.4209382128119e-08	2.07317214656162e-08	-0.0935995	0.35452	0.37082	0.0160373	0.00328091	0.0046089	0.0881813
PC(38:3)_m/z:850.57226	NA	NA	0.749319	NA	NA	-0.698516	8.49821985548781e-07	1.28889667808232e-06	-0.169567	0.0441794	0.0538938	0.12065
SM(42:2)_m/z:851.64028	5.56379027444455e-38	1.50896736231148e-37	0.32735	1.26084437707511e-27	2.26697271837747e-27	-0.136611	8.19937621431385e-13	1.522741296944e-12	0.0929981	8.66042789644302e-09	1.82487587817907e-08	0.138273
TG(50:3)_m/z:851.70991	NA	NA	-0.342727	NA	NA	0.342727	NA	NA	NA	NA	NA	NA
TG(52:6)_m/z:851.71232	NA	NA	-0.342727	NA	NA	0.342727	NA	NA	NA	NA	NA	NA
PC(38:2)_m/z:852.58791	NA	NA	0.467359	NA	NA	NA	NA	NA	NA	NA	NA	-0.467359
SM(42:1)_m/z:853.65593	5.9893816851439e-18	1.21829468368268e-17	0.204111	0.125288	0.141147	0.0163472	0.00442002	0.00509141	-0.030939	4.20525932401732e-06	7.08886571762919e-06	-0.0884872
TG(50:2)_m/z:853.72556	NA	NA	-0.333069	NA	NA	0.352803	NA	NA	-0.150732	NA	NA	NA
PC(40:7)_m/z:854.56703	7.99414901725293e-15	1.58994741565364e-14	0.258747	1.99818644528524e-26	3.48703124765464e-26	-0.280914	8.8484683363141e-09	1.40036629322536e-08	0.150867	3.72997259536954e-07	7.20801339345847e-07	0.238869
TG(50:1)_m/z:855.74121	NA	NA	-0.203389	NA	NA	0.203127	NA	NA	-0.00659406	NA	NA	NA
TG(52:4)_m/z:855.74362	NA	NA	-0.23056	NA	NA	0.229345	NA	NA	0.00628897	NA	NA	NA
PC(40:6)_m/z:856.58268	4.34519254977397e-51	1.31828723120261e-50	0.606487	7.23720318990577e-63	2.26003889088285e-62	-0.521068	7.6753734194884e-15	1.51838908950749e-14	0.203577	1.36375886883629e-09	2.94372341200029e-09	0.332617
PC(40:5)_m/z:858.59833	6.49737665688339e-45	1.87585551868085e-44	0.617892	3.54374117175157e-47	8.29981484962867e-47	-0.463675	0.0016271	0.00197422	0.0886484	7.9689758427063e-06	1.30602659644353e-05	0.218823
PC(40:4)_m/z:860.61398	NA	NA	0.799059	NA	NA	-0.692025	NA	NA	-0.511167	NA	NA	-0.0734256
SM(44:2)_m/z:863.69765	NA	NA	-0.953526	NA	NA	0.103828	NA	NA	-0.0165101	NA	NA	0.0756781
TG(50:2)_m/z:869.6995	NA	NA	0.36194	NA	NA	-0.36194	NA	NA	NA	NA	NA	NA
PC(40:7)_m/z:870.54096	NA	NA	NA	NA	NA	NA	NA	NA	NA	NA	NA	NA
TG(50:1)_m/z:871.71515	NA	NA	0.49168	NA	NA	-0.49168	NA	NA	NA	NA	NA	NA
PC(40:6)_m/z:872.55661	NA	NA	0.237168	NA	NA	-0.239127	NA	NA	-0.30947	NA	NA	-0.162251
PC(40:5)_m/z:874.57226	NA	NA	0.393062	NA	NA	-0.402856	NA	NA	-0.423625	NA	NA	-0.285886
TG(52:5)_m/z:875.70991	NA	NA	NA	NA	NA	NA	NA	NA	NA	NA	NA	NA
PC(40:4)_m/z:876.58791	NA	NA	0.46332	NA	NA	NA	NA	NA	NA	NA	NA	-0.46332
TG(52:4)_m/z:877.72556	NA	NA	-0.410572	NA	NA	0.410572	NA	NA	NA	NA	NA	NA
TG(52:3)_m/z:879.74121	NA	NA	-0.0938096	NA	NA	0.0938096	NA	NA	NA	NA	NA	NA
PI(36:4)_m/z:881.51505	NA	NA	-0.016594	NA	NA	-0.0799946	NA	NA	0.172283	NA	NA	0.00440639
TG(52:2)_m/z:881.75686	NA	NA	0.432361	NA	NA	-0.432361	NA	NA	NA	NA	NA	NA
TG(54:5)_m/z:881.75927	NA	NA	0.370586	NA	NA	-0.370586	NA	NA	NA	NA	NA	NA
TG(52:1)_m/z:883.77251	NA	NA	0.346811	NA	NA	-0.346811	NA	NA	NA	NA	NA	NA
TG(54:4)_m/z:883.77492	NA	NA	0.160845	NA	NA	-0.160845	NA	NA	NA	NA	NA	NA
PI(36:2)_m/z:885.54635	NA	NA	NA	NA	NA	NA	NA	NA	NA	NA	NA	NA
TG(52:3)_m/z:895.71515	NA	NA	0.21248	NA	NA	-0.21248	NA	NA	NA	NA	NA	NA
PI(36:4)_m/z:897.48899	NA	NA	0.0499563	NA	NA	-0.0642926	NA	NA	0.0237752	NA	NA	0.0671047
TG(52:2)_m/z:897.7308	NA	NA	0.374926	NA	NA	-0.374926	NA	NA	NA	NA	NA	NA
PI(36:2)_m/z:901.52029	NA	NA	NA	NA	NA	NA	NA	NA	NA	NA	NA	NA
TG(54:6)_m/z:901.72556	NA	NA	0.00637297	NA	NA	-0.00637297	NA	NA	NA	NA	NA	NA
TG(56:9)_m/z:901.72797	NA	NA	0.00637299	NA	NA	-0.00637299	NA	NA	NA	NA	NA	NA
TG(54:5)_m/z:903.74121	NA	NA	-0.163799	NA	NA	0.163799	NA	NA	NA	NA	NA	NA
TG(54:4)_m/z:905.75686	NA	NA	0.00334759	NA	NA	-0.00334759	NA	NA	NA	NA	NA	NA
TG(56:7)_m/z:905.75927	NA	NA	0.00334759	NA	NA	-0.00334759	NA	NA	NA	NA	NA	NA
PI(38:5)_m/z:907.5307	NA	NA	-0.038861	8.2002656219457e-05	0.000105772	-0.101365	7.52848087958085e-05	0.000103802	0.0906275	0.224877	0.24877	0.051015
TG(54:3)_m/z:907.77251	NA	NA	0.0205309	NA	NA	-0.0205309	NA	NA	NA	NA	NA	NA
PI(38:4)_m/z:909.54635	0.00337333	0.00447278	0.151874	2.45082972120115e-12	3.69701432520173e-12	-0.214975	1.43032675165626e-12	2.60319468801439e-12	0.194381	0.00128739	0.00188321	0.145415
TG(54:2)_m/z:909.78816	NA	NA	0.303268	NA	NA	-0.303268	NA	NA	NA	NA	NA	NA
TG(54:5)_m/z:919.71515	NA	NA	0.342432	NA	NA	-0.262537	NA	NA	-0.120464	NA	NA	NA
TG(54:4)_m/z:921.7308	NA	NA	0.264497	NA	NA	-0.264497	NA	NA	NA	NA	NA	NA
PI(38:5)_m/z:923.50464	NA	NA	0.305125	NA	NA	-0.133857	NA	NA	0.138462	NA	NA	-0.0671906
TG(54:3)_m/z:923.74645	NA	NA	0.12024	NA	NA	-0.12024	NA	NA	NA	NA	NA	NA
PI(38:4)_m/z:925.52029	NA	NA	0.334932	NA	NA	-0.2938	NA	NA	0.140412	NA	NA	0.0948201
TG(54:2)_m/z:925.7621	NA	NA	0.553371	NA	NA	-0.553371	NA	NA	NA	NA	NA	NA
TG(56:7)_m/z:927.74121	NA	NA	0.253225	NA	NA	-0.253225	NA	NA	NA	NA	NA	NA
TG(58:10)_m/z:927.74362	NA	NA	0.253225	NA	NA	-0.253225	NA	NA	NA	NA	NA	NA
TG(56:6)_m/z:929.75686	NA	NA	0.702323	NA	NA	-0.702323	NA	NA	NA	NA	NA	NA
TG(58:9)_m/z:929.75927	NA	NA	0.702323	NA	NA	-0.702323	NA	NA	NA	NA	NA	NA
PI(40:7)_m/z:931.5307	9.29084842055583e-32	2.34234065814013e-31	0.284577	1.14174311744946e-31	2.1620242011277e-31	-0.189191	3.5798016535579e-16	7.23915445497264e-16	0.138672	1.5342114602504e-15	4.84920407972002e-15	0.224626
TG(56:5)_m/z:931.77251	NA	NA	0.936404	NA	NA	-0.936404	NA	NA	NA	NA	NA	NA
PI(40:6)_m/z:933.54635	NA	NA	0.0217086	NA	NA	-0.057543	NA	NA	-0.0265916	NA	NA	0.0179921
TG(56:4)_m/z:933.78816	NA	NA	1.02162	NA	NA	-1.01782	NA	NA	-1.09319	NA	NA	-0.635627
PI(40:7)_m/z:947.50464	9.24425492141002e-51	2.75786938488732e-50	0.371392	1.09200331906523e-32	2.11278903036533e-32	-0.215605	2.02959430832369e-06	2.97892067834605e-06	0.0856676	7.36842674034691e-06	1.21888928321627e-05	0.129701
Hex2Cer(42:2)_m/z:994.71651	0.842173	0.861423	-0.0159547	0.00164252	0.00197368	-0.172581	NA	NA	0.290472	0.18078	0.203692	0.135999

## Sheet: S4. AllTissues_PseudoBulk
S4. Student's T-test results comparing mean intensities of each BPD tissue functional unit (n=4) to the cooresponding healthy functional units (n=4). Performed within ROmics Processor.
	BPD_Bronchi_vs_Healthy_Bronchi_Ttest_p	BPD_Bronchi_vs_Healthy_Bronchi_Ttest_padj	log(BPD_Bronchi/Healthy_Bronchi)	BPD_Bronchiole_vs_Healthy_Bronchiole_Ttest_p	BPD_Bronchiole_vs_Healthy_Bronchiole_Ttest_padj	log(BPD_Bronchiole/Healthy_Bronchiole)	BPD_Alveoli parenchyma_vs_Healthy_Alveoli parenchyma_Ttest_p	BPD_Alveoli parenchyma_vs_Healthy_Alveoli parenchyma_Ttest_padj	log(BPD_Alveoli parenchyma/Healthy_Alveoli parenchyma)	BPD_Vessel_vs_Healthy_Vessel_Ttest_p	BPD_Vessel_vs_Healthy_Vessel_Ttest_padj	log(BPD_Vessel/Healthy_Vessel)
Cer(16:1)_m/z:272.25841	NA	NA	NA	NA	NA	NA	NA	NA	-0.141299	NA	NA	NA
Cer(16:1)_m/z:294.24035	NA	NA	NA	NA	NA	NA	NA	NA	-0.20876	NA	NA	NA
Cer(18:1)_m/z:300.28971	NA	NA	NA	NA	NA	NA	NA	NA	-0.215833	NA	NA	NA
Cer(18:1)_m/z:322.27165	NA	NA	NA	NA	NA	NA	NA	NA	0.180815	NA	NA	NA
Cer(18:1)_m/z:338.24559	NA	NA	NA	NA	NA	NA	NA	NA	0.330803	NA	NA	NA
PC(0:0/12:0)_m/z:462.25911	NA	NA	NA	NA	NA	NA	NA	NA	NA	NA	NA	NA
PC(0:0/14:0)_m/z:468.30847	NA	NA	-0.0477844	0.816393	0.977265	-0.0515124	0.595901	0.97442	-0.127754	0.418843	0.998682	0.122028
PC(0:0/14:0)_m/z:490.29041	NA	NA	NA	NA	NA	NA	0.473297	0.97442	-0.211221	NA	NA	0.0229974
PE(0:0/16:0)_m/z:492.2487	NA	NA	NA	NA	NA	NA	NA	NA	0.0141607	NA	NA	NA
PC(0:0/16:1)_m/z:494.32412	NA	NA	-0.258819	0.637718	0.892856	-0.100042	0.479682	0.97442	-0.165595	0.70127	0.998682	0.124312
PC(0:0/16:0)_m/z:496.33977	0.577937	0.93165	0.201834	0.797659	0.968099	-0.0660823	0.207692	0.97442	-0.443117	0.639503	0.998682	-0.14269
PC(0:0/14:1)_m/z:504.2487	NA	NA	NA	NA	NA	NA	NA	NA	NA	NA	NA	NA
PC(O-0:0/18:1)_m/z:508.37615	NA	NA	NA	NA	NA	NA	0.685524	0.97442	0.102838	NA	NA	NA
PC(0:0/16:1)_m/z:516.30606	NA	NA	-0.611058	NA	NA	NA	0.750427	0.97442	-0.069639	0.994717	0.998682	-0.00342981
PC(0:0/16:0)_m/z:518.32171	0.628643	0.93165	0.169524	0.679074	0.892856	-0.0878293	0.310636	0.97442	-0.376934	0.858929	0.998682	-0.050624
PC(0:0/18:3)_m/z:518.32412	0.631702	0.93165	0.165156	0.674102	0.892856	-0.0871749	0.309996	0.97442	-0.37416	0.859864	0.998682	-0.0500266
PC(0:0/18:2)_m/z:520.33977	NA	NA	NA	NA	NA	-0.445232	0.581271	0.97442	0.108478	NA	NA	NA
PC(0:0/18:1)_m/z:522.35542	0.462495	0.93165	-0.181931	0.555321	0.892856	-0.100107	0.487491	0.97442	-0.159991	0.626257	0.998682	-0.0605892
PC(0:0/18:0)_m/z:524.37107	0.481494	0.93165	-0.218166	0.786678	0.963003	-0.0639083	0.159277	0.97442	-0.484602	0.873976	0.998682	-0.0514744
PC(0:0/16:0)_m/z:534.29565	0.658983	0.93165	-0.213689	0.602527	0.892856	-0.142349	0.425572	0.97442	-0.30441	0.838489	0.998682	-0.0799577
PC(0:0/18:1)_m/z:544.33736	0.683105	0.93165	-0.0994668	0.169257	0.802736	-0.127836	0.489809	0.97442	-0.135385	0.460022	0.998682	-0.109756
PC(0:0/20:4)_m/z:544.33977	0.506362	0.93165	-0.199137	0.974284	0.992875	0.0154812	0.704244	0.97442	0.168352	0.806591	0.998682	-0.120822
PC(0:0/18:0)_m/z:546.35301	0.955682	0.996508	0.027291	0.91637	0.992875	-0.0209939	0.316108	0.97442	-0.290717	0.348313	0.998682	0.29214
PC(0:0/18:1)_m/z:560.3113	NA	NA	-0.463225	NA	NA	NA	NA	NA	-0.359472	NA	NA	NA
Cer(34:1)_m/z:560.50132	0.566401	0.93165	-0.197378	NA	NA	0.153332	NA	NA	NA	NA	NA	NA
PC(0:0/18:0)_m/z:562.32695	NA	NA	-0.460478	0.00437997	0.258498	-0.491439	0.307618	0.97442	-0.309707	0.0379059	0.998682	-0.28475
PC(0:0/20:4)_m/z:566.32171	NA	NA	-0.369384	NA	NA	0.000949418	0.496358	0.97442	0.100789	0.955195	0.998682	-0.00933797
Cer(34:1)_m/z:576.47525	NA	NA	NA	NA	NA	NA	NA	NA	NA	NA	NA	NA
PC(26:0)_m/z:650.47553	NA	NA	0.00921442	0.126048	0.778207	-0.152979	0.482251	0.97442	-0.0362268	0.859047	0.998682	0.0383598
TG(36:0)_m/z:661.53776	NA	NA	NA	NA	NA	NA	NA	NA	NA	NA	NA	NA
Cer(42:2)_m/z:670.61087	NA	NA	NA	NA	NA	NA	NA	NA	-0.0711791	NA	NA	NA
PC(26:0)_m/z:672.45748	0.455702	0.93165	-0.318505	0.140566	0.781118	-0.157986	0.186599	0.97442	-0.0839433	0.490646	0.998682	-0.21475
SM(32:1)_m/z:675.54355	0.360187	0.93165	-0.159159	0.783614	0.963003	0.0333943	0.661557	0.97442	-0.0417198	0.919205	0.998682	0.0286649
PC(28:1)_m/z:676.49118	NA	NA	NA	NA	NA	NA	0.327046	0.97442	-0.164868	NA	NA	NA
PC(28:0)_m/z:678.50683	0.020564	0.93165	-0.746163	0.982182	0.992875	0.0048045	0.266685	0.97442	-0.312177	0.0251243	0.998682	-0.489773
DG(38:4)_m/z:683.50113	0.480303	0.93165	-0.0222075	NA	NA	0.169744	0.727323	0.97442	0.0518297	NA	NA	0.245624
PC(26:0)_m/z:688.43141	NA	NA	NA	NA	NA	NA	NA	NA	0.0612155	NA	NA	NA
TG(38:0)_m/z:689.56906	NA	NA	NA	NA	NA	NA	NA	NA	NA	NA	NA	NA
PC(29:0)_m/z:692.52248	NA	NA	NA	NA	NA	0.0712384	0.796713	0.97442	-0.0415353	NA	NA	NA
SM(32:1)_m/z:697.5255	0.540343	0.93165	0.138375	0.470863	0.892856	0.169384	0.920348	0.99186	-0.00808696	0.309692	0.998682	0.251556
PC(28:1)_m/z:698.47313	NA	NA	NA	NA	NA	-2.30098	0.677163	0.97442	-0.614412	0.839231	0.998682	0.12068
PC(28:0)_m/z:700.48878	0.0381396	0.93165	-0.625969	0.992875	0.992875	0.00462789	0.808687	0.97442	-0.155554	0.0904491	0.998682	-0.846326
PC(30:2)_m/z:702.50683	NA	NA	NA	NA	NA	NA	0.267194	0.97442	0.0693379	NA	NA	NA
SM(34:1)_m/z:703.57485	0.249757	0.93165	0.817652	0.46873	0.892856	0.26068	0.507663	0.97442	-0.171667	0.514231	0.998682	0.198938
PC(30:1)_m/z:704.52248	0.0753575	0.93165	-0.500417	0.0474478	0.5254	-0.158172	0.0626768	0.97442	-0.426384	0.263007	0.998682	-0.19326
SM(34:0)_m/z:705.5905	NA	NA	-0.0485005	NA	NA	0.240569	0.7128	0.97442	0.0857797	NA	NA	0.221988
PC(30:0)_m/z:706.53813	0.795643	0.93165	0.121118	0.987316	0.992875	-0.00832274	0.263552	0.97442	-0.483664	0.0580157	0.998682	-0.77527
SM(33:1)_m/z:711.54115	0.817005	0.940586	-0.0767414	0.827244	0.97802	0.0452627	0.958188	0.99186	0.00370828	0.820857	0.998682	-0.0760122
SM(32:1)_m/z:713.49943	0.747525	0.93165	-0.143817	0.775467	0.963003	-0.0508618	0.40595	0.97442	0.0859646	0.972484	0.998682	0.0117176
PC(29:0)_m/z:714.50443	0.585448	0.93165	-0.21366	0.375716	0.892856	0.0740505	0.0194605	0.97442	0.0505194	0.289242	0.998682	-0.137115
PC(O-30:0)_m/z:714.54081	NA	NA	NA	NA	NA	NA	0.053144	0.97442	0.478769	NA	NA	NA
PC(28:0)_m/z:716.46271	0.0615634	0.93165	-0.624649	0.370903	0.892856	0.213494	0.659907	0.97442	-0.131893	0.505425	0.998682	-0.100531
PE(34:1)_m/z:718.53813	NA	NA	NA	NA	NA	NA	0.218207	0.97442	0.0638166	NA	NA	NA
PC(O-32:1)_m/z:718.57452	NA	NA	-0.0118548	NA	NA	0.141275	0.561673	0.97442	-0.049999	NA	NA	0.413593
PC(31:0)_m/z:720.55378	0.76418	0.93165	0.0593763	0.25149	0.892856	0.163054	0.115098	0.97442	-0.0927742	0.856679	0.998682	-0.0199946
PC(O-32:0)_m/z:720.59017	0.631994	0.93165	0.0627821	0.0333372	0.5254	0.1681	0.968557	0.99186	0.00504806	0.0231441	0.998682	0.320389
SM(34:2)_m/z:723.54115	0.425457	0.93165	0.136714	0.143798	0.781118	0.306216	0.500154	0.97442	0.101266	0.124972	0.998682	0.213906
SM(34:1)_m/z:725.5568	0.184374	0.93165	0.660172	0.601884	0.892856	0.478069	0.736213	0.97442	0.261666	0.903251	0.998682	0.102317
PC(30:1)_m/z:726.50443	0.136121	0.93165	-1.35829	0.277188	0.892856	-0.367696	0.397286	0.97442	-0.449511	0.0431126	0.998682	-1.4498
PC(32:4)_m/z:726.50683	0.238201	0.93165	-0.778886	0.296757	0.892856	-0.324183	0.348514	0.97442	-0.469862	0.169244	0.998682	-0.729291
SM(34:0)_m/z:727.57245	0.0368679	0.93165	0.742271	0.540521	0.892856	0.259504	0.351932	0.97442	0.343244	0.345036	0.998682	0.240485
PC(30:0)_m/z:728.52008	0.742715	0.93165	0.299946	0.966787	0.992875	0.0367606	0.850752	0.97442	-0.143565	0.23035	0.998682	-0.83048
PC(32:3)_m/z:728.52248	0.742715	0.93165	0.299946	0.967697	0.992875	0.0357822	0.851022	0.97442	-0.143296	0.232332	0.998682	-0.82732
PC(32:2)_m/z:730.53813	NA	NA	-0.451708	0.111608	0.728799	0.184192	0.556208	0.97442	-0.0928519	0.159847	0.998682	-0.181211
SM(36:1)_m/z:731.60615	0.399034	0.93165	0.2108	0.235687	0.892856	-0.21147	0.304829	0.97442	-0.136466	0.565496	0.998682	-0.107528
PC(32:1)_m/z:732.55378	0.873237	0.960639	-0.13586	0.544504	0.892856	-0.209984	0.289253	0.97442	-0.502787	0.22082	0.998682	-0.713974
PC(32:0)_m/z:734.56943	0.302353	0.93165	1.06738	0.592618	0.892856	0.436559	0.937289	0.99186	-0.0476246	0.938554	0.998682	-0.0419513
SM(34:2)_m/z:739.51508	NA	NA	NA	NA	NA	NA	NA	NA	NA	NA	NA	NA
PE(34:1)_m/z:740.52008	NA	NA	-0.0384788	0.297838	0.892856	0.177063	0.580681	0.97442	0.0469093	NA	NA	-0.331645
PC(O-32:1)_m/z:740.55646	0.484494	0.93165	1.7523	0.440189	0.892856	0.137643	0.783939	0.97442	0.053373	0.630016	0.998682	-0.0590063
SM(34:1)_m/z:741.53073	0.489331	0.93165	0.185425	0.466445	0.892856	0.398633	0.696131	0.97442	0.16703	0.750226	0.998682	0.179759
PC(30:1)_m/z:742.47836	0.104214	0.93165	-0.627389	0.169592	0.802736	-0.113362	0.139816	0.97442	-0.28644	0.186939	0.998682	-0.23607
PC(31:0)_m/z:742.53573	0.450586	0.93165	0.322511	0.597316	0.892856	0.246484	0.892578	0.99186	0.0524571	0.82832	0.998682	-0.108963
PE(36:3)_m/z:742.53813	0.620053	0.93165	0.572006	0.951835	0.992875	0.0377934	0.826078	0.97442	-0.110326	0.514845	0.998682	-0.476518
PC(O-32:0)_m/z:742.57211	0.792083	0.93165	0.0829902	0.235145	0.892856	0.270018	0.999224	0.999224	-0.000328286	0.486594	0.998682	0.208244
SM(34:0)_m/z:743.54638	0.784179	0.93165	0.158944	0.0694699	0.558649	0.73076	0.834034	0.97442	0.0281535	0.647147	0.998682	-0.140571
PE(O-36:6)_m/z:744.49386	0.759167	0.93165	-0.224649	0.937321	0.992875	-0.0472744	0.771651	0.97442	-0.176595	0.112074	0.998682	-0.856875
PC(30:0)_m/z:744.49401	0.759524	0.93165	-0.224389	0.937331	0.992875	-0.0472629	0.772384	0.97442	-0.175944	0.112236	0.998682	-0.856486
PG(32:0)_m/z:745.49901	0.262717	0.93165	-0.38303	0.931147	0.992875	-0.0276835	0.789739	0.97442	-0.111813	0.0728026	0.998682	-0.644137
PE(O-36:5)_m/z:746.50951	NA	NA	0.0677679	NA	NA	0.0720678	0.335685	0.97442	0.340346	NA	NA	0.191873
PC(33:1)_m/z:746.56943	NA	NA	0.131751	NA	NA	0.214931	0.369279	0.97442	-0.0895093	NA	NA	-0.198809
PC(33:0)_m/z:748.58508	NA	NA	0.106711	0.169347	0.802736	0.209665	0.456033	0.97442	0.188877	0.483831	0.998682	0.0432662
SM(36:2)_m/z:751.57245	NA	NA	-0.11811	NA	NA	0.0988721	0.984655	0.993331	0.00647088	NA	NA	0.0162092
PC(32:2)_m/z:752.52008	0.858999	0.956772	-0.144909	0.482176	0.892856	0.173543	0.827592	0.97442	-0.0942377	0.5727	0.998682	-0.193068
SM(36:1)_m/z:753.5881	0.125604	0.93165	0.66175	0.968282	0.992875	-0.0261468	0.690479	0.97442	-0.11493	0.839152	0.998682	-0.0975233
PC(32:1)_m/z:754.53573	0.985003	0.996508	-0.0240682	0.757452	0.963003	-0.20814	0.779445	0.97442	-0.223027	0.414559	0.998682	-0.675273
PE(34:1)_m/z:756.49401	NA	NA	NA	NA	NA	NA	0.779252	0.97442	0.0362739	NA	NA	NA
PC(O-32:1)_m/z:756.5304	NA	NA	0.609703	NA	NA	NA	0.734666	0.97442	0.29329	0.998388	0.998682	0.00257527
PC(32:0)_m/z:756.55138	0.374327	0.93165	0.887738	0.55205	0.892856	0.49299	0.637826	0.97442	0.368533	0.930385	0.998682	-0.0601821
PC(34:3)_m/z:756.55378	0.374327	0.93165	0.887738	0.551932	0.892856	0.492983	0.637373	0.97442	0.36886	0.930692	0.998682	-0.0598949
PC(31:0)_m/z:758.50966	0.186287	0.93165	0.331115	0.0845663	0.632022	0.41817	0.637578	0.97442	0.0353613	0.301191	0.998682	-0.280787
PC(O-32:0)_m/z:758.54605	0.582288	0.93165	-0.0498943	NA	NA	0.339533	0.827123	0.97442	-0.0892371	NA	NA	0.247907
PC(34:2)_m/z:758.56943	0.31637	0.93165	1.13233	0.55851	0.892856	0.232914	0.971969	0.99186	-0.0157283	0.72429	0.998682	0.18221
SM(38:1)_m/z:759.63745	NA	NA	0.0891627	0.40783	0.892856	-0.106343	0.114379	0.97442	-0.186602	NA	NA	0.279252
PC(34:1)_m/z:760.58508	0.514763	0.93165	0.765283	0.986248	0.992875	0.00922975	0.837916	0.97442	-0.11918	0.884402	0.998682	-0.109359
PE(O-36:5)_m/z:762.48345	NA	NA	-0.298778	NA	NA	NA	0.522034	0.97442	0.253717	NA	NA	NA
PE(36:4)_m/z:762.50443	NA	NA	0.139879	NA	NA	0.180317	0.694555	0.97442	0.0676382	NA	NA	0.043631
PC(34:0)_m/z:762.60073	0.629769	0.93165	0.0953195	0.00546122	0.258498	0.485727	0.478772	0.97442	0.139579	0.109547	0.998682	0.296694
PE(36:3)_m/z:764.52008	NA	NA	0.167434	NA	NA	0.265272	0.506232	0.97442	0.133399	0.550239	0.998682	-0.147128
PC(33:2)_m/z:766.53573	0.159267	0.93165	0.387652	0.0539485	0.5254	0.318661	0.644128	0.97442	0.06478	NA	NA	-0.350428
PC(O-36:5)_m/z:766.57452	0.543184	0.93165	-0.0332512	0.00526611	0.258498	0.464948	0.646372	0.97442	0.0829699	NA	NA	0.01511
PC(32:2)_m/z:768.49401	0.433766	0.93165	3.43351	0.379726	0.892856	0.336399	0.789039	0.97442	0.0600291	0.815713	0.998682	-0.0386719
PC(33:1)_m/z:768.55138	0.474978	0.93165	0.166124	0.0204568	0.5254	0.426109	0.864378	0.983783	-0.0392965	0.719594	0.998682	-0.179637
PC(35:4)_m/z:768.55378	0.474874	0.93165	0.165035	0.0235208	0.5254	0.357467	0.725115	0.97442	-0.0785448	0.73706	0.998682	-0.167811
SM(36:1)_m/z:769.56203	0.996508	0.996508	0.00389506	0.754173	0.963003	-0.23088	0.619239	0.97442	-0.338417	0.939534	0.998682	-0.0152591
PE(O-38:7)_m/z:770.50951	0.706861	0.93165	-0.435455	0.654092	0.892856	-0.161406	0.702458	0.97442	-0.200741	0.228313	0.998682	-0.670665
PC(32:1)_m/z:770.50966	0.708083	0.93165	-0.434061	0.654238	0.892856	-0.161415	0.702404	0.97442	-0.200827	0.228039	0.998682	-0.671351
PC(33:0)_m/z:770.56703	0.128505	0.93165	0.315552	0.329059	0.892856	0.198517	0.993055	0.997411	-0.00231886	0.841276	0.998682	-0.0232784
PE(38:3)_m/z:770.56943	0.459821	0.93165	0.523742	0.595712	0.892856	0.290719	0.960358	0.99186	0.0207071	0.951089	0.998682	-0.0421499
PC(O-34:0)_m/z:770.60341	NA	NA	0.120697	NA	NA	0.129206	0.19829	0.97442	0.185255	NA	NA	0.0826676
PC(O-36:3)_m/z:770.60582	NA	NA	0.120697	NA	NA	0.0733383	0.266238	0.97442	0.648119	NA	NA	0.0843576
PG(34:1)_m/z:771.51466	0.652843	0.93165	-0.337567	0.659881	0.892856	-0.0837017	0.595476	0.97442	-0.184493	0.2954	0.998682	-0.313321
PE(O-38:6)_m/z:772.52516	0.528995	0.93165	0.567077	0.635447	0.892856	0.384879	0.712978	0.97442	0.285514	0.981011	0.998682	0.0157827
PC(32:0)_m/z:772.52531	0.528981	0.93165	0.56733	0.635636	0.892856	0.384646	0.712488	0.97442	0.285935	0.980061	0.998682	0.0165781
PE(38:2)_m/z:772.58508	NA	NA	0.27333	NA	NA	0.0844635	0.319551	0.97442	0.183447	NA	NA	0.0898478
PC(35:1)_m/z:774.60073	NA	NA	0.196666	0.0567588	0.5254	0.454465	0.973435	0.99186	-0.00833895	NA	NA	-0.256366
PC(34:4)_m/z:776.52008	NA	NA	-0.468998	NA	NA	-0.0513289	0.588405	0.97442	0.167852	NA	NA	-0.119184
PC(34:3)_m/z:778.53573	0.707026	0.93165	0.241516	0.245326	0.892856	0.432793	0.738744	0.97442	0.189298	0.812926	0.998682	0.0963131
PC(36:6)_m/z:778.53813	0.666482	0.93165	0.338303	0.234193	0.892856	0.473289	0.756111	0.97442	0.184897	0.834537	0.998682	0.0934094
PE(36:3)_m/z:780.49401	NA	NA	NA	NA	NA	0.122389	0.57171	0.97442	0.133259	NA	NA	NA
PC(34:2)_m/z:780.55138	0.475261	0.93165	1.1942	0.624682	0.892856	0.371375	0.62428	0.97442	0.442718	0.712412	0.998682	0.374132
PC(36:5)_m/z:780.55378	0.512014	0.93165	1.40835	0.676417	0.892856	0.39195	0.708024	0.97442	0.388852	0.716517	0.998682	0.446622
SM(38:1)_m/z:781.6194	0.518487	0.93165	0.184112	0.916128	0.992875	0.0360171	0.694075	0.97442	-0.112019	0.779811	0.998682	-0.0986528
PC(33:2)_m/z:782.50966	NA	NA	0.284086	NA	NA	NA	NA	NA	-0.0409198	NA	NA	NA
PC(34:1)_m/z:782.56703	0.641914	0.93165	0.676233	0.963813	0.992875	0.0357848	0.769573	0.97442	0.284553	0.998682	0.998682	-0.00190724
PC(36:4)_m/z:782.56943	0.641914	0.93165	0.676233	0.964523	0.992875	0.0351068	0.765013	0.97442	0.290714	0.997908	0.998682	0.00303546
PC(33:1)_m/z:784.52531	0.98252	0.996508	-0.00112433	NA	NA	0.417583	0.11119	0.97442	0.152166	NA	NA	-0.810334
PC(34:0)_m/z:784.58268	0.435374	0.93165	0.899029	0.316917	0.892856	0.685295	0.519228	0.97442	0.470763	0.51595	0.998682	0.465132
PC(36:3)_m/z:784.58508	0.43532	0.93165	0.898416	0.346012	0.892856	0.603288	0.545167	0.97442	0.413236	0.501893	0.998682	0.458507
PE(38:6)_m/z:786.50443	NA	NA	0.289979	NA	NA	0.0777148	0.891003	0.99186	-0.0174222	NA	NA	0.152862
PC(33:0)_m/z:786.54096	NA	NA	0.118964	NA	NA	0.10682	0.653981	0.97442	0.0383204	NA	NA	NA
PC(36:2)_m/z:786.60073	0.481998	0.93165	0.754254	0.502704	0.892856	0.256965	0.734453	0.97442	-0.144709	0.867608	0.998682	0.0987425
SM(40:1)_m/z:787.66875	NA	NA	-0.160046	0.66559	0.892856	0.0285892	0.352267	0.97442	-0.109905	0.198779	0.998682	0.0747601
PE(O-38:6)_m/z:788.4991	NA	NA	NA	NA	NA	NA	NA	NA	NA	NA	NA	NA
PE(38:5)_m/z:788.52008	0.292968	0.93165	0.110466	0.14175	0.781118	0.414009	0.697241	0.97442	0.0881386	NA	NA	-0.122777
PC(O-36:5)_m/z:788.55646	NA	NA	-0.157536	0.0575433	0.5254	0.272503	0.974535	0.99186	-0.00420266	NA	NA	-0.186554
PC(36:1)_m/z:788.61638	0.815785	0.940586	0.132844	0.833383	0.97802	0.0389951	0.311311	0.97442	-0.228741	0.956357	0.998682	0.0204924
PE(O-38:5)_m/z:790.51475	NA	NA	NA	NA	NA	NA	NA	NA	-0.149545	NA	NA	NA
PC(35:4)_m/z:790.53573	0.59844	0.93165	0.189786	0.180889	0.823885	0.740201	0.763685	0.97442	0.107616	NA	NA	-0.148991
PC(34:4)_m/z:792.49401	NA	NA	0.132131	NA	NA	0.175936	0.300573	0.97442	0.0396301	NA	NA	-0.0956893
PE(38:3)_m/z:792.55138	NA	NA	0.125715	NA	NA	0.213341	NA	NA	NA	NA	NA	NA
PC(O-36:3)_m/z:792.58776	NA	NA	0.0234534	NA	NA	0.166978	0.283355	0.97442	0.15551	NA	NA	0.187861
PC(O-38:6)_m/z:792.59017	NA	NA	0.0114623	NA	NA	0.142214	0.436305	0.97442	0.105514	NA	NA	0.203126
PC(34:3)_m/z:794.50966	NA	NA	-0.254859	0.336063	0.892856	0.300354	0.418842	0.97442	0.198551	0.53167	0.998682	0.169657
PE(38:2)_m/z:794.56703	0.122907	0.93165	0.236078	NA	NA	0.472843	0.274837	0.97442	0.0498073	NA	NA	-0.720326
PC(O-38:5)_m/z:794.60582	0.787662	0.93165	0.0447505	0.371874	0.892856	0.238035	0.292571	0.97442	-0.138669	NA	NA	0.136342
TG(46:3)_m/z:795.64731	NA	NA	NA	NA	NA	NA	NA	NA	-0.0561662	NA	NA	NA
PE(O-40:8)_m/z:796.52516	0.626336	0.93165	0.570661	0.492398	0.892856	0.307487	0.65762	0.97442	0.238031	0.873691	0.998682	0.100477
PC(34:2)_m/z:796.52531	0.626336	0.93165	0.570661	0.492398	0.892856	0.307487	0.65695	0.97442	0.238411	0.873691	0.998682	0.100477
PC(35:1)_m/z:796.58268	0.672266	0.93165	0.14177	0.0708147	0.558649	0.472596	0.95733	0.99186	-0.00825675	NA	NA	-0.820955
PC(37:4)_m/z:796.58508	0.656733	0.93165	0.323657	0.0240354	0.5254	0.829933	0.826452	0.97442	-0.0988296	NA	NA	-0.970957
PC(O-36:1)_m/z:796.61906	NA	NA	0.0969152	NA	NA	-0.00364376	0.93709	0.99186	0.00637813	NA	NA	0.21294
PC(O-38:4)_m/z:796.62147	NA	NA	-0.0215244	NA	NA	0.030217	0.529266	0.97442	-0.0744474	NA	NA	0.284943
SM(38:1)_m/z:797.59333	NA	NA	0.0994053	NA	NA	0.0438793	0.867791	0.983783	0.0133758	0.821205	0.998682	-0.0519196
TG(46:2)_m/z:797.66296	NA	NA	NA	NA	NA	-0.542966	NA	NA	-0.0116228	NA	NA	NA
PE(O-40:7)_m/z:798.54081	0.890519	0.960639	0.163446	0.98807	0.992875	-0.00812094	0.842481	0.97442	0.13851	0.818227	0.998682	-0.19371
PC(34:1)_m/z:798.54096	0.890519	0.960639	0.163446	0.987714	0.992875	-0.00835201	0.843126	0.97442	0.137637	0.817145	0.998682	-0.194438
TG(46:1)_m/z:799.67861	NA	NA	NA	NA	NA	-0.520656	NA	NA	0.123247	NA	NA	NA
PE(O-40:6)_m/z:800.55646	0.738829	0.93165	0.0586539	0.109688	0.728799	0.542884	0.637167	0.97442	0.123807	0.129232	0.998682	0.385913
PC(34:0)_m/z:800.55661	0.734781	0.93165	0.0608009	0.112912	0.728799	0.580022	0.631871	0.97442	0.126165	0.129459	0.998682	0.385717
SM(41:1)_m/z:801.6844	NA	NA	NA	NA	NA	NA	0.371525	0.97442	0.084332	NA	NA	NA
PC(36:5)_m/z:802.53573	0.590066	0.93165	-0.215	0.283496	0.892856	0.230714	0.664896	0.97442	-0.131719	0.52849	0.998682	-0.170743
PE(38:5)_m/z:804.49401	NA	NA	-0.0437177	NA	NA	0.00323389	0.528951	0.97442	0.0744869	NA	NA	-0.00643239
PC(O-36:5)_m/z:804.5304	NA	NA	NA	NA	NA	0.492671	0.146527	0.97442	0.0833078	NA	NA	NA
PC(36:4)_m/z:804.55138	0.67473	0.93165	0.552565	0.632478	0.892856	0.301062	0.597635	0.97442	0.377002	0.850329	0.998682	0.178611
PC(38:7)_m/z:804.55378	0.632889	0.93165	0.794674	0.649781	0.892856	0.340801	0.640869	0.97442	0.403744	0.840772	0.998682	0.223444
PC(35:4)_m/z:806.50966	0.0133804	0.93165	-0.211822	NA	NA	0.218774	0.447695	0.97442	0.0614298	NA	NA	-0.0672218
PC(36:3)_m/z:806.56703	0.501758	0.93165	0.974876	0.351116	0.892856	0.613501	0.570038	0.97442	0.402197	0.631116	0.998682	0.408424
PC(38:6)_m/z:806.56943	0.501758	0.93165	0.974876	0.350069	0.892856	0.614	0.569486	0.97442	0.402038	0.628532	0.998682	0.410539
SM(40:2)_m/z:807.63505	0.115054	0.93165	-0.0805925	0.422427	0.892856	0.0957419	0.806437	0.97442	-0.0243045	0.953009	0.998682	0.00629132
PC(36:2)_m/z:808.58268	0.625087	0.93165	0.682245	0.666198	0.892856	0.292291	0.823606	0.97442	0.168709	0.851534	0.998682	0.185802
PC(38:5)_m/z:808.58508	0.609329	0.93165	0.983506	0.639049	0.892856	0.388443	0.849691	0.97442	0.162982	0.797461	0.998682	0.305589
SM(40:1)_m/z:809.6507	0.566991	0.93165	0.321588	0.853678	0.992875	0.093542	0.944739	0.99186	0.0309107	0.897858	0.998682	0.0696786
PE(38:2)_m/z:810.54096	NA	NA	0.0413318	NA	NA	NA	NA	NA	NA	NA	NA	NA
PC(36:1)_m/z:810.59833	0.852135	0.956772	0.208913	0.91225	0.992875	0.0527063	0.919525	0.99186	-0.0520647	0.923012	0.998682	-0.0786677
PC(38:4)_m/z:810.60073	0.852135	0.956772	0.208913	0.917714	0.992875	0.0496627	0.922358	0.99186	-0.0504919	0.936308	0.998682	-0.065628
SM(40:0)_m/z:811.66635	NA	NA	6.56642	NA	NA	2.65841	0.701575	0.97442	-0.791806	NA	NA	0.161926
SM(42:3)_m/z:811.66875	NA	NA	0.297528	NA	NA	0.105617	0.63358	0.97442	-0.0467384	NA	NA	0.0689589
PS(36:1)_m/z:812.54121	NA	NA	0.165565	0.242102	0.892856	0.152565	0.705983	0.97442	-0.0331372	NA	NA	0.0864786
PS(38:4)_m/z:812.54361	NA	NA	0.0592504	0.148522	0.781118	0.166132	0.482613	0.97442	-0.103788	NA	NA	0.114094
PC(35:1)_m/z:812.55661	0.698818	0.93165	-0.0977425	NA	NA	0.374615	NA	NA	-0.00866938	NA	NA	NA
PC(36:0)_m/z:812.61398	0.705353	0.93165	0.214778	0.672225	0.892856	0.15171	0.26739	0.97442	0.284287	NA	NA	-0.318608
PC(38:3)_m/z:812.61638	NA	NA	0.0297978	0.547044	0.892856	0.163803	0.642631	0.97442	0.0672648	NA	NA	-0.299068
SM(42:2)_m/z:813.6844	0.467042	0.93165	0.113038	0.76279	0.963003	-0.0343239	0.140751	0.97442	-0.220672	0.320696	0.998682	-0.162437
PC(O-38:6)_m/z:814.57211	NA	NA	-0.0921158	NA	NA	0.0526705	0.755422	0.97442	-0.0298097	NA	NA	0.0639066
PC(38:2)_m/z:814.63203	NA	NA	-0.329839	NA	NA	NA	NA	NA	NA	NA	NA	NA
SM(42:1)_m/z:815.70005	NA	NA	-0.141885	0.0468201	0.5254	0.150212	0.925426	0.99186	-0.0107456	0.653775	0.998682	-0.0502976
PC(O-38:5)_m/z:816.58776	0.759101	0.93165	-0.132498	0.0518138	0.5254	0.336821	0.398544	0.97442	-0.13205	0.42684	0.998682	0.196386
PC(36:5)_m/z:818.50966	NA	NA	-0.220907	NA	NA	-0.0313974	0.223825	0.97442	0.144034	NA	NA	-0.0293857
PC(37:4)_m/z:818.56703	NA	NA	-0.190147	NA	NA	0.300937	NA	NA	-0.206032	NA	NA	NA
PC(O-38:4)_m/z:818.60341	NA	NA	-0.111365	NA	NA	-0.0248929	0.655508	0.97442	0.0359447	NA	NA	0.126305
PC(O-40:7)_m/z:818.60582	NA	NA	-0.0917143	NA	NA	-0.0315348	0.610845	0.97442	-0.0866312	NA	NA	0.120243
PG(38:5)_m/z:819.51466	NA	NA	0.025168	0.377626	0.892856	0.0944822	0.918137	0.99186	0.0207145	0.907093	0.998682	0.0135105
PC(36:4)_m/z:820.52531	0.961344	0.996508	-0.0357889	0.584606	0.892856	0.153297	0.91935	0.99186	0.0400304	0.532509	0.998682	0.358757
PE(40:3)_m/z:820.58268	NA	NA	0.00894059	NA	NA	NA	NA	NA	-0.0221021	NA	NA	NA
PG(38:4)_m/z:821.53031	0.945714	0.996508	0.04542	0.54359	0.892856	0.195738	0.712417	0.97442	0.171806	0.442287	0.998682	0.428199
SM(41:2)_m/z:821.6507	NA	NA	NA	NA	NA	-0.0270014	0.075366	0.97442	0.0773094	NA	NA	0.240817
TG(48:4)_m/z:821.66296	NA	NA	NA	NA	NA	NA	NA	NA	0.0920381	NA	NA	NA
PC(36:3)_m/z:822.54096	0.671926	0.93165	0.323172	0.279848	0.892856	0.322444	0.822328	0.97442	0.0848859	0.293743	0.998682	0.506061
SM(41:1)_m/z:823.66635	NA	NA	0.12239	0.0363833	0.5254	0.360081	0.244326	0.97442	0.247432	0.156402	0.998682	0.263523
TG(48:3)_m/z:823.67861	NA	NA	NA	NA	NA	NA	NA	NA	-0.271896	NA	NA	NA
TG(50:6)_m/z:823.68102	NA	NA	NA	NA	NA	NA	NA	NA	-0.271896	NA	NA	NA
PC(36:2)_m/z:824.55661	0.885814	0.960639	0.135637	0.500299	0.892856	0.235819	0.95833	0.99186	-0.0206876	0.595275	0.998682	0.351467
SM(40:1)_m/z:825.62463	0.142169	0.93165	-0.122993	0.782756	0.963003	0.035487	0.287333	0.97442	0.0959539	0.58847	0.998682	0.0370245
TG(48:2)_m/z:825.69426	NA	NA	NA	NA	NA	-0.759153	NA	NA	-0.510271	NA	NA	NA
PC(36:1)_m/z:826.57226	0.603329	0.93165	-0.351716	0.818976	0.977265	-0.0429095	0.888666	0.99186	0.0255514	0.796968	0.998682	0.0956347
TG(48:1)_m/z:827.70991	NA	NA	NA	NA	NA	-0.788879	NA	NA	-0.167609	NA	NA	NA
TG(50:4)_m/z:827.71232	NA	NA	NA	NA	NA	-0.524339	NA	NA	-0.301248	NA	NA	NA
PS(36:1)_m/z:828.51514	NA	NA	NA	NA	NA	NA	NA	NA	0.0130012	NA	NA	NA
PC(38:6)_m/z:828.55138	0.554715	0.93165	0.295379	0.52464	0.892856	0.185518	0.836069	0.97442	0.0830722	0.371959	0.998682	0.525834
PC(38:5)_m/z:830.56703	0.713538	0.93165	0.389311	0.434947	0.892856	0.353717	0.933354	0.99186	0.044685	0.457058	0.998682	0.63225
PC(40:8)_m/z:830.56943	0.70203	0.93165	0.425971	0.416024	0.892856	0.378153	0.944865	0.99186	0.0384365	0.465753	0.998682	0.634075
PC(O-38:5)_m/z:832.5617	NA	NA	-0.065539	NA	NA	0.0230664	0.510074	0.97442	-0.0320052	NA	NA	0.130782
PC(38:4)_m/z:832.58268	0.63695	0.93165	0.571827	0.466556	0.892856	0.39244	0.754751	0.97442	0.178746	0.721564	0.998682	0.335436
PC(40:7)_m/z:832.58508	0.59139	0.93165	0.929437	0.544731	0.892856	0.441409	0.838622	0.97442	0.158774	0.724581	0.998682	0.413647
SM(42:3)_m/z:833.6507	0.307438	0.93165	0.510384	0.371486	0.892856	0.303557	0.478139	0.97442	0.198514	0.791231	0.998682	0.0894723
PC(37:4)_m/z:834.54096	NA	NA	NA	NA	NA	NA	NA	NA	NA	NA	NA	NA
PC(O-38:4)_m/z:834.57735	NA	NA	NA	NA	NA	3.81523	0.210892	0.97442	2.30977	NA	NA	-0.00682395
PC(38:3)_m/z:834.59833	0.70216	0.93165	0.258144	0.190516	0.823885	0.424319	0.515473	0.97442	0.222758	0.810346	0.998682	-0.131521
PC(40:6)_m/z:834.60073	0.665216	0.93165	0.464765	0.438924	0.892856	0.353469	0.979798	0.992804	0.0129398	0.82786	0.998682	0.218577
PG(38:5)_m/z:835.48859	NA	NA	NA	NA	NA	-0.178737	0.070374	0.97442	0.126692	NA	NA	0.0266445
SM(42:2)_m/z:835.66635	0.54804	0.93165	0.589654	0.783746	0.963003	0.193821	0.949122	0.99186	0.0415698	0.878424	0.998682	-0.126188
PC(38:2)_m/z:836.61398	0.754322	0.93165	0.160046	NA	NA	0.256486	0.1634	0.97442	0.0298103	NA	NA	-0.236575
PC(40:5)_m/z:836.61638	0.699957	0.93165	0.250473	NA	NA	0.307861	0.840059	0.97442	-0.0116417	NA	NA	-0.191107
SM(42:1)_m/z:837.682	0.500448	0.93165	0.524267	0.585151	0.892856	0.375111	0.659225	0.97442	0.291109	0.775948	0.998682	0.185564
PC(38:1)_m/z:838.62963	NA	NA	-0.0416628	NA	NA	NA	NA	NA	NA	NA	NA	-0.00980909
PC(40:4)_m/z:838.63203	NA	NA	-0.0416628	NA	NA	NA	NA	NA	NA	NA	NA	-0.00980909
SM(41:1)_m/z:839.64028	NA	NA	NA	NA	NA	NA	NA	NA	0.0887928	NA	NA	NA
PC(O-40:7)_m/z:840.58776	NA	NA	NA	NA	NA	-0.019179	NA	NA	0.0380101	NA	NA	NA
PC(38:6)_m/z:844.52531	0.935984	0.994029	0.0116637	0.191466	0.823885	0.212463	0.408387	0.97442	0.175895	NA	NA	0.156171
PC(38:5)_m/z:846.54096	0.776823	0.93165	-0.0951663	0.450903	0.892856	0.125222	0.707421	0.97442	0.083413	NA	NA	0.134834
PC(38:4)_m/z:848.55661	0.972822	0.996508	-0.0187412	0.37725	0.892856	0.187808	0.570178	0.97442	0.139971	0.625258	0.998682	0.305137
SM(42:3)_m/z:849.62463	NA	NA	0.133865	NA	NA	0.122897	0.211523	0.97442	0.0919455	NA	NA	0.00791396
TG(50:4)_m/z:849.69426	NA	NA	NA	NA	NA	NA	NA	NA	-0.00579271	NA	NA	NA
PS(38:4)_m/z:850.49949	0.507507	0.93165	0.0331551	NA	NA	0.18192	0.823971	0.97442	0.054941	NA	NA	0.0432576
PC(38:3)_m/z:850.57226	0.748305	0.93165	-0.095915	NA	NA	0.378958	0.820723	0.97442	-0.00969748	NA	NA	-0.307207
SM(42:2)_m/z:851.64028	0.794735	0.93165	-0.0968114	0.541258	0.892856	0.134307	0.542521	0.97442	0.130981	0.86939	0.998682	-0.0498526
TG(50:3)_m/z:851.70991	NA	NA	NA	NA	NA	NA	NA	NA	-0.410808	NA	NA	NA
TG(52:6)_m/z:851.71232	NA	NA	NA	NA	NA	NA	NA	NA	-0.406856	NA	NA	NA
PC(38:2)_m/z:852.58791	NA	NA	-0.292523	NA	NA	NA	NA	NA	NA	NA	NA	0.186094
SM(42:1)_m/z:853.65593	0.548729	0.93165	-0.173893	0.295991	0.892856	0.217521	0.186101	0.97442	0.244229	0.513505	0.998682	0.10154
TG(50:2)_m/z:853.72556	NA	NA	-0.199907	NA	NA	-0.431631	0.794418	0.97442	-0.200689	NA	NA	NA
PC(40:7)_m/z:854.56703	NA	NA	0.132691	NA	NA	0.219027	0.664947	0.97442	-0.0331306	NA	NA	0.120296
TG(50:1)_m/z:855.74121	NA	NA	-0.194482	NA	NA	NA	0.810273	0.97442	-0.140022	NA	NA	NA
TG(52:4)_m/z:855.74362	NA	NA	-0.16731	NA	NA	NA	0.810273	0.97442	-0.140022	NA	NA	NA
PC(40:6)_m/z:856.58268	0.831576	0.949382	0.0662457	0.0592	0.5254	0.283183	0.311835	0.97442	-0.220135	NA	NA	0.121827
PC(40:5)_m/z:858.59833	0.990132	0.996508	0.00342103	NA	NA	0.43778	0.34759	0.97442	-0.0696403	NA	NA	0.0561981
PC(40:4)_m/z:860.61398	0.920343	0.985055	-0.0379786	0.0308803	0.5254	0.478371	0.31188	0.97442	-0.0580419	NA	NA	-0.261237
SM(44:2)_m/z:863.69765	NA	NA	NA	NA	NA	NA	0.240621	0.97442	-0.1027	NA	NA	NA
TG(50:2)_m/z:869.6995	NA	NA	0.00399818	NA	NA	NA	NA	NA	-0.0760404	NA	NA	NA
PC(40:7)_m/z:870.54096	NA	NA	NA	NA	NA	NA	NA	NA	NA	NA	NA	NA
TG(50:1)_m/z:871.71515	NA	NA	NA	NA	NA	NA	NA	NA	0.0573538	NA	NA	NA
PC(40:6)_m/z:872.55661	NA	NA	-0.286249	NA	NA	NA	NA	NA	-0.296141	NA	NA	-0.0281897
PC(40:5)_m/z:874.57226	NA	NA	-0.312306	NA	NA	NA	NA	NA	0.0650798	NA	NA	0.0509365
TG(52:5)_m/z:875.70991	NA	NA	NA	NA	NA	NA	NA	NA	0.0172071	NA	NA	NA
PC(40:4)_m/z:876.58791	NA	NA	-0.13722	NA	NA	NA	NA	NA	NA	NA	NA	NA
TG(52:4)_m/z:877.72556	NA	NA	-0.335669	NA	NA	NA	0.803042	0.97442	-0.198318	NA	NA	NA
TG(52:3)_m/z:879.74121	NA	NA	-0.786021	NA	NA	NA	0.642701	0.97442	-0.472729	NA	NA	NA
PI(36:4)_m/z:881.51505	NA	NA	0.259016	NA	NA	-0.170342	0.530675	0.97442	-0.22787	NA	NA	-0.226865
TG(52:2)_m/z:881.75686	NA	NA	-1.0425	NA	NA	NA	0.335274	0.97442	-0.505907	NA	NA	NA
TG(54:5)_m/z:881.75927	NA	NA	-0.993512	NA	NA	NA	0.337941	0.97442	-0.505574	NA	NA	NA
TG(52:1)_m/z:883.77251	NA	NA	-0.231048	NA	NA	NA	NA	NA	-0.27035	NA	NA	NA
TG(54:4)_m/z:883.77492	NA	NA	-0.0693046	NA	NA	NA	NA	NA	-0.30114	NA	NA	NA
PI(36:2)_m/z:885.54635	NA	NA	NA	NA	NA	NA	0.220959	0.97442	0.210667	NA	NA	NA
TG(52:3)_m/z:895.71515	NA	NA	-0.61385	NA	NA	NA	NA	NA	-0.272972	NA	NA	NA
PI(36:4)_m/z:897.48899	NA	NA	0.00468497	NA	NA	-0.0864096	0.47763	0.97442	-0.0823558	NA	NA	-0.267987
TG(52:2)_m/z:897.7308	NA	NA	-0.760105	NA	NA	NA	NA	NA	-0.442169	NA	NA	NA
PI(36:2)_m/z:901.52029	NA	NA	NA	NA	NA	NA	NA	NA	NA	NA	NA	NA
TG(54:6)_m/z:901.72556	NA	NA	NA	NA	NA	NA	0.278958	0.97442	-0.314253	NA	NA	NA
TG(56:9)_m/z:901.72797	NA	NA	NA	NA	NA	NA	0.278958	0.97442	-0.314253	NA	NA	NA
TG(54:5)_m/z:903.74121	NA	NA	-0.453542	NA	NA	NA	0.657439	0.97442	-0.336263	NA	NA	NA
TG(54:4)_m/z:905.75686	NA	NA	-0.698482	NA	NA	NA	0.382199	0.97442	-0.456859	NA	NA	NA
TG(56:7)_m/z:905.75927	NA	NA	-0.698482	NA	NA	NA	0.382199	0.97442	-0.456859	NA	NA	NA
PI(38:5)_m/z:907.5307	NA	NA	0.492591	NA	NA	0.33395	0.581476	0.97442	0.248199	NA	NA	0.296223
TG(54:3)_m/z:907.77251	NA	NA	-0.772719	NA	NA	NA	0.26781	0.97442	-0.732755	NA	NA	NA
PI(38:4)_m/z:909.54635	NA	NA	0.188805	NA	NA	0.0521263	0.420307	0.97442	0.228853	NA	NA	-0.0215747
TG(54:2)_m/z:909.78816	NA	NA	-0.539197	NA	NA	NA	NA	NA	-0.906277	NA	NA	NA
TG(54:5)_m/z:919.71515	NA	NA	NA	NA	NA	NA	0.358008	0.97442	-0.564692	NA	NA	NA
TG(54:4)_m/z:921.7308	NA	NA	-0.492215	NA	NA	NA	NA	NA	NA	NA	NA	NA
PI(38:5)_m/z:923.50464	NA	NA	-0.0760584	NA	NA	0.0480009	0.307313	0.97442	0.1428	NA	NA	0.468943
TG(54:3)_m/z:923.74645	NA	NA	-0.318174	NA	NA	NA	NA	NA	NA	NA	NA	NA
PI(38:4)_m/z:925.52029	NA	NA	-0.0633701	NA	NA	0.182994	0.846702	0.97442	0.0381108	NA	NA	0.0473124
TG(54:2)_m/z:925.7621	NA	NA	-0.350309	NA	NA	NA	NA	NA	NA	NA	NA	NA
TG(56:7)_m/z:927.74121	NA	NA	-0.145626	NA	NA	NA	NA	NA	-0.0508197	NA	NA	NA
TG(58:10)_m/z:927.74362	NA	NA	-0.145626	NA	NA	NA	NA	NA	-0.0508197	NA	NA	NA
TG(56:6)_m/z:929.75686	NA	NA	-0.413721	NA	NA	NA	0.647794	0.97442	-0.0351478	NA	NA	NA
TG(58:9)_m/z:929.75927	NA	NA	-0.413721	NA	NA	NA	0.706074	0.97442	-0.0215769	NA	NA	NA
PI(40:7)_m/z:931.5307	NA	NA	-0.0939658	NA	NA	0.312803	0.765892	0.97442	0.0114688	NA	NA	-0.0698179
TG(56:5)_m/z:931.77251	NA	NA	-0.542649	NA	NA	NA	NA	NA	-0.0854879	NA	NA	NA
PI(40:6)_m/z:933.54635	NA	NA	0.0509377	NA	NA	-0.0355328	0.824193	0.97442	-0.0145578	NA	NA	-0.0228072
TG(56:4)_m/z:933.78816	NA	NA	-0.371888	NA	NA	NA	NA	NA	NA	NA	NA	NA
PI(40:7)_m/z:947.50464	0.0278518	0.93165	-0.298922	NA	NA	0.171554	0.318699	0.97442	-0.0342522	NA	NA	-0.0415167
Hex2Cer(42:2)_m/z:994.71651	NA	NA	-0.124985	NA	NA	-0.11864	0.249186	0.97442	0.157139	NA	NA	0.0957695

## Sheet: S5. Enrich_PseudoBulk
S5. Student's T-test enrichment results comparing mean intensities of each functional unit (n=4) to all other regions. Performed within ROmics Processor.
	BPD_Bronchi_vs_other_Ttest_p	BPD_Bronchi_vs_other_Ttest_padj	log(BPD_Bronchi/other)	Healthy_Bronchi_vs_other_Ttest_p	Healthy_Bronchi_vs_other_Ttest_padj	log(Healthy_Bronchi/other)	BPD_Bronchiole_vs_other_Ttest_p	BPD_Bronchiole_vs_other_Ttest_padj	log(BPD_Bronchiole/other)	Healthy_Bronchiole_vs_other_Ttest_p	Healthy_Bronchiole_vs_other_Ttest_padj	log(Healthy_Bronchiole/other)	BPD_Alveoli parenchyma_vs_other_Ttest_p	BPD_Alveoli parenchyma_vs_other_Ttest_padj	log(BPD_Alveoli parenchyma/other)	Healthy_Alveoli parenchyma_vs_other_Ttest_p	Healthy_Alveoli parenchyma_vs_other_Ttest_padj	log(Healthy_Alveoli parenchyma/other)	BPD_Vessel_vs_other_Ttest_p	BPD_Vessel_vs_other_Ttest_padj	log(BPD_Vessel/other)	Healthy_Vessel_vs_other_Ttest_p	Healthy_Vessel_vs_other_Ttest_padj	log(Healthy_Vessel/other)
Cer(16:1)_m/z:272.25841	NA	NA	NA	NA	NA	NA	NA	NA	NA	NA	NA	NA	NA	NA	-0.141299	NA	NA	0.141299	NA	NA	NA	NA	NA	NA
Cer(16:1)_m/z:294.24035	NA	NA	NA	NA	NA	NA	NA	NA	NA	NA	NA	NA	NA	NA	-0.20876	NA	NA	0.20876	NA	NA	NA	NA	NA	NA
Cer(18:1)_m/z:300.28971	NA	NA	NA	NA	NA	NA	NA	NA	NA	NA	NA	-0.07699	NA	NA	-0.166188	0.0936619	0.540898	0.182384	NA	NA	NA	NA	NA	NA
Cer(18:1)_m/z:322.27165	NA	NA	NA	NA	NA	NA	NA	NA	NA	NA	NA	NA	NA	NA	0.180815	NA	NA	-0.180815	NA	NA	NA	NA	NA	NA
Cer(18:1)_m/z:338.24559	NA	NA	NA	NA	NA	NA	NA	NA	NA	NA	NA	NA	NA	NA	0.330803	NA	NA	-0.330803	NA	NA	NA	NA	NA	NA
PC(0:0/12:0)_m/z:462.25911	NA	NA	NA	NA	NA	NA	NA	NA	NA	NA	NA	NA	NA	NA	NA	NA	NA	NA	NA	NA	NA	NA	NA	NA
PC(0:0/14:0)_m/z:468.30847	NA	NA	-0.155026	0.856517	0.981986	-0.109944	0.669767	0.981148	-0.08772	0.827124	0.952283	-0.0302911	0.406202	0.753449	0.0990454	0.307149	0.68885	0.252351	0.813698	0.953477	-0.0235947	0.285147	0.985945	-0.163055
PC(0:0/14:0)_m/z:490.29041	NA	NA	NA	NA	NA	0.496245	NA	NA	NA	NA	NA	0.146681	0.0601857	0.318124	-0.332565	0.868102	0.959481	-0.0481555	NA	NA	0.157681	NA	NA	0.132384
PE(0:0/16:0)_m/z:492.2487	NA	NA	NA	NA	NA	NA	NA	NA	NA	NA	NA	NA	NA	NA	0.0141607	NA	NA	-0.0141607	NA	NA	NA	NA	NA	NA
PC(0:0/16:1)_m/z:494.32412	NA	NA	-0.216978	0.890678	0.981986	0.0561581	0.644923	0.981148	-0.086257	0.834068	0.952283	0.030307	0.915359	0.967038	-0.0169902	0.369695	0.722434	0.183468	0.925986	0.968964	-0.0164697	0.631594	0.985945	-0.151837
PC(0:0/16:0)_m/z:496.33977	0.284387	0.422375	-0.478363	0.0210026	0.329041	-0.695723	0.585946	0.981148	-0.139363	0.722695	0.952283	-0.0622668	0.161894	0.544552	0.420334	0.0156937	0.201403	0.937304	0.151097	0.582566	-0.336469	0.587935	0.985945	-0.149738
PC(0:0/14:1)_m/z:504.2487	NA	NA	NA	NA	NA	NA	NA	NA	NA	NA	NA	-0.0137682	NA	NA	NA	NA	NA	0.0137682	NA	NA	NA	NA	NA	NA
PC(O-0:0/18:1)_m/z:508.37615	NA	NA	NA	NA	NA	NA	NA	NA	NA	NA	NA	NA	0.685524	0.906686	0.102838	0.685524	0.855979	-0.102838	NA	NA	NA	NA	NA	NA
PC(0:0/16:1)_m/z:516.30606	0.423985	0.548416	-0.0732101	NA	NA	0.586725	NA	NA	NA	0.875928	0.95421	-0.0269586	0.145888	0.507852	-0.162329	0.736937	0.899321	-0.0752797	0.887591	0.963508	0.0546394	0.892735	0.985945	0.0585968
PC(0:0/16:0)_m/z:518.32171	0.300244	0.427893	-0.290308	0.276853	0.981986	-0.472873	0.296404	0.70557	-0.151966	0.806614	0.952283	-0.0494982	0.482787	0.784257	0.14109	0.135888	0.595102	0.580846	0.676365	0.876572	-0.0789798	0.949889	0.985945	-0.0159625
PC(0:0/18:3)_m/z:518.32412	0.291175	0.422375	-0.298178	0.269095	0.981986	-0.476038	0.275098	0.692488	-0.149601	0.811527	0.952283	-0.0478967	0.469312	0.779179	0.140736	0.136886	0.595102	0.577256	0.678637	0.876572	-0.0756007	0.957877	0.985945	-0.0135228
PC(0:0/18:2)_m/z:520.33977	0.294336	0.422375	-0.0634198	NA	NA	NA	NA	NA	-0.233052	NA	NA	0.241863	0.528243	0.814374	0.0964799	0.75415	0.90285	-0.0481572	0.876072	0.961354	-0.0140813	NA	NA	NA
PC(0:0/18:1)_m/z:522.35542	0.0952345	0.192783	-0.166398	0.886844	0.981986	0.030087	0.742925	0.981148	-0.0347844	0.58804	0.883455	0.0827328	0.831221	0.958358	0.0225286	0.354067	0.722434	0.210344	0.0690104	0.418054	-0.148619	0.546577	0.985945	-0.0742638
PC(0:0/18:0)_m/z:524.37107	4.32181e-06	4.2858e-05	-0.425113	0.518242	0.981986	-0.190165	0.827397	0.981148	-0.0299898	0.842826	0.95421	0.0445699	0.933435	0.967038	0.0103205	0.111832	0.561594	0.57569	0.22259	0.675202	-0.162968	0.774689	0.985945	-0.092279
PC(0:0/16:0)_m/z:534.29565	0.000673664	0.00327208	-0.304552	0.870778	0.981986	-0.0744253	0.223264	0.60861	-0.13042	0.894984	0.95421	0.0356534	0.93225	0.967038	-0.0135174	0.364015	0.722434	0.341628	0.632856	0.876572	-0.0511447	0.913618	0.985945	0.0424995
PC(0:0/18:1)_m/z:544.33736	0.0156682	0.0418992	0.115838	0.430529	0.981986	0.224347	0.212869	0.604999	-0.0809215	0.42386	0.807665	0.0651767	0.121833	0.486656	-0.129263	0.856709	0.959481	0.0331992	0.165934	0.605172	-0.0963279	0.806675	0.985945	0.032163
PC(0:0/20:4)_m/z:544.33977	0.719301	0.827023	0.0958605	0.189672	0.981986	0.313101	0.603135	0.981148	0.205764	0.60963	0.883455	0.188071	0.717999	0.929809	0.140611	0.824583	0.959481	-0.0614112	0.000401508	0.0248935	-0.457845	0.592828	0.985945	-0.284417
PC(0:0/18:0)_m/z:546.35301	0.648106	0.767409	-0.0310808	0.90236	0.981986	-0.060646	0.125293	0.409541	-0.147379	0.532916	0.880046	-0.129267	0.258148	0.629943	-0.123904	0.42956	0.733388	0.219671	0.0137972	0.145835	0.261733	0.775074	0.985945	-0.0798921
PC(0:0/18:1)_m/z:560.3113	0.181013	0.303388	-0.147713	NA	NA	0.402789	NA	NA	NA	NA	NA	-0.0142006	0.0309056	0.235428	-0.271497	NA	NA	0.178114	NA	NA	NA	NA	NA	0.151944
Cer(34:1)_m/z:560.50132	0.834834	0.895002	0.0401308	0.405614	0.981986	0.31646	NA	NA	-0.0576074	NA	NA	-0.236495	NA	NA	NA	NA	NA	NA	NA	NA	NA	NA	NA	-0.300216
PC(0:0/18:0)_m/z:562.32695	0.19686	0.323943	0.0985597	NA	NA	0.577134	3.1533e-05	0.00345286	-0.411677	0.15433	0.582935	0.138797	0.070159	0.356298	-0.309592	0.839969	0.959481	0.054776	0.541221	0.876572	-0.0598583	0.0276879	0.985945	0.261166
PC(0:0/20:4)_m/z:566.32171	0.000460401	0.00228282	-0.16682	NA	NA	0.229374	0.643787	0.981148	-0.0848779	NA	NA	-0.077387	0.415986	0.753449	0.0817177	0.737126	0.899321	-0.0427869	0.418449	0.806713	0.0474838	0.757597	0.985945	0.0528065
Cer(34:1)_m/z:576.47525	NA	NA	NA	NA	NA	NA	NA	NA	NA	NA	NA	NA	NA	NA	NA	NA	NA	NA	NA	NA	NA	NA	NA	NA
PC(26:0)_m/z:650.47553	NA	NA	-0.0599494	NA	NA	-0.0696246	0.0444501	0.243364	-0.0846043	0.290581	0.726452	0.0891705	0.888148	0.958358	0.00561479	0.419783	0.729096	0.0506958	0.98453	0.99779	-0.00287907	0.788329	0.985945	-0.0474722
TG(36:0)_m/z:661.53776	NA	NA	NA	NA	NA	NA	NA	NA	NA	NA	NA	NA	NA	NA	0.55504	NA	NA	NA	NA	NA	-0.55504	NA	NA	NA
Cer(42:2)_m/z:670.61087	NA	NA	NA	NA	NA	NA	NA	NA	NA	NA	NA	NA	NA	NA	-0.0711791	NA	NA	0.0711791	NA	NA	NA	NA	NA	NA
PC(26:0)_m/z:672.45748	0.00175024	0.00743853	-0.149817	0.59824	0.981986	0.202215	0.0152159	0.175384	-0.12512	0.480309	0.839093	0.0494969	0.0251216	0.209887	-0.119045	0.739701	0.899321	-0.0223528	0.978781	0.99779	-0.00184807	0.463295	0.985945	0.235701
SM(32:1)_m/z:675.54355	0.010235	0.0300733	-0.170973	0.970395	0.988455	0.00493942	0.501063	0.979758	0.0915474	0.198095	0.62443	0.054638	0.416256	0.753449	-0.0520235	0.967435	0.984482	-0.00354745	0.449716	0.816125	0.0491046	0.965152	0.985945	0.0122534
PC(28:1)_m/z:676.49118	NA	NA	NA	NA	NA	0.0732882	NA	NA	NA	NA	NA	-0.0339606	0.145209	0.507852	-0.131868	0.489656	0.772223	0.112148	NA	NA	NA	NA	NA	-0.0889269
PC(28:0)_m/z:678.50683	3.41473e-06	3.5335e-05	-0.835621	0.802493	0.981986	-0.0320606	0.838153	0.981148	0.0416065	0.829034	0.952283	0.0360013	0.13486	0.494601	0.389374	0.0112009	0.172494	0.75358	0.001809	0.0674282	-0.615192	0.911534	0.985945	-0.0174311
DG(38:4)_m/z:683.50113	0.623813	0.753642	0.0194201	0.297667	0.981986	0.0440951	0.74145	0.981148	0.042042	NA	NA	-0.141061	0.871775	0.958358	-0.0204496	0.403155	0.722434	-0.0865149	0.134435	0.556484	0.121773	NA	NA	-0.156006
PC(26:0)_m/z:688.43141	NA	NA	NA	NA	NA	NA	NA	NA	NA	NA	NA	NA	NA	NA	0.0612155	NA	NA	-0.0612155	NA	NA	NA	NA	NA	NA
TG(38:0)_m/z:689.56906	NA	NA	NA	NA	NA	NA	NA	NA	NA	NA	NA	NA	NA	NA	0.47428	NA	NA	NA	NA	NA	-0.47428	NA	NA	NA
PC(29:0)_m/z:692.52248	NA	NA	NA	NA	NA	NA	NA	NA	0.0605067	NA	NA	-0.0196365	0.726569	0.932218	-0.0318761	0.848582	0.959481	0.030137	NA	NA	NA	NA	NA	-0.0604295
SM(32:1)_m/z:697.5255	0.000345428	0.00178721	0.347481	0.409814	0.981986	0.197575	0.744072	0.981148	-0.0468835	0.277713	0.723294	-0.249196	0.000509834	0.0200057	-0.353035	0.00349836	0.070189	-0.343478	0.000715091	0.0354685	0.518935	0.376021	0.985945	0.212005
PC(28:1)_m/z:698.47313	NA	NA	NA	0.208284	0.981986	0.667098	3.5652e-06	0.000780778	-2.81751	NA	NA	-0.175296	0.856098	0.958358	-0.266158	0.396942	0.722434	0.510515	0.117059	0.518403	1.06372	0.177626	0.985945	0.925798
PC(28:0)_m/z:700.48878	3.73893e-05	0.000261725	-0.834915	0.294997	0.981986	-0.160795	0.988322	0.988322	-0.005238	0.981071	0.987884	-0.0106372	0.360435	0.753449	0.561772	0.100931	0.549343	0.743252	0.00232955	0.0674282	-0.777569	0.544443	0.985945	0.232521
PC(30:2)_m/z:702.50683	NA	NA	NA	NA	NA	NA	NA	NA	NA	NA	NA	NA	0.267194	0.634892	0.0693379	0.267194	0.670889	-0.0693379	NA	NA	NA	NA	NA	NA
SM(34:1)_m/z:703.57485	0.366835	0.498896	0.50395	0.000165388	0.00582994	-0.376598	0.967129	0.981148	0.0126083	0.237729	0.679544	-0.291518	0.462418	0.777702	-0.186766	0.925998	0.976737	0.0135123	0.30993	0.753556	0.29074	0.813006	0.985945	0.0446705
PC(30:1)_m/z:704.52248	1.20266e-05	9.23333e-05	-0.436176	0.394802	0.981986	0.105943	0.0431136	0.2421	-0.167796	0.869249	0.95421	0.0115071	0.739909	0.932971	0.0229652	0.0348681	0.297582	0.526873	0.0213853	0.196428	-0.240543	0.938565	0.985945	-0.0116163
SM(34:0)_m/z:705.5905	0.705668	0.82328	-0.0456985	NA	NA	0.00834305	0.0472944	0.250791	0.166936	NA	NA	-0.0976043	0.0784634	0.362893	0.13967	0.866613	0.959481	0.0393587	0.587061	0.876572	-0.0979374	NA	NA	-0.315701
PC(30:0)_m/z:706.53813	0.241146	0.380085	-0.680757	0.106793	0.981986	-0.811192	0.850814	0.981148	-0.0750541	0.879329	0.95421	-0.0653442	0.128489	0.489394	0.696144	0.00041136	0.0295641	1.26042	0.00216785	0.0674282	-0.879854	0.849318	0.985945	0.0588373
SM(33:1)_m/z:711.54115	0.994324	0.994324	-0.00031921	0.799842	0.981986	0.0845003	0.619758	0.981148	0.0595075	0.961101	0.987884	0.00948024	0.0044506	0.0669736	-0.151448	0.0717424	0.447905	-0.164937	0.0555301	0.376678	0.101774	0.625407	0.985945	0.175075
SM(32:1)_m/z:713.49943	0.294597	0.422375	0.0594504	0.637867	0.981986	0.219247	0.124981	0.409541	-0.111635	0.759553	0.952283	-0.0551219	0.133674	0.494601	-0.153836	0.0251154	0.254341	-0.254971	0.0108258	0.134397	0.180084	0.682882	0.985945	0.147055
PC(29:0)_m/z:714.50443	0.502908	0.633291	-0.0270835	0.588003	0.981986	0.211713	0.284333	0.699652	0.0419469	0.570298	0.883455	-0.0408154	0.0242268	0.209158	-0.0990425	0.000639916	0.0295641	-0.159034	0.871535	0.961354	0.0107679	0.245273	0.985945	0.163381
PC(O-30:0)_m/z:714.54081	NA	NA	NA	NA	NA	NA	NA	NA	NA	NA	NA	0.306386	0.125892	0.486656	0.342327	0.0526198	0.379849	-0.49552	NA	NA	NA	NA	NA	NA
PC(28:0)_m/z:716.46271	0.0260016	0.0665418	-0.541152	0.0801686	0.941981	0.135551	0.518693	0.981148	0.133191	0.487169	0.840947	-0.113066	0.52182	0.809289	0.146477	0.24158	0.645024	0.302351	0.190768	0.630806	-0.176037	0.674934	0.985945	-0.0547399
PE(34:1)_m/z:718.53813	NA	NA	NA	NA	NA	NA	NA	NA	NA	NA	NA	NA	0.808339	0.958358	-0.0249049	0.238646	0.645024	-0.16084	NA	NA	NA	NA	NA	0.329359
PC(O-32:1)_m/z:718.57452	0.563062	0.694346	-0.0879215	NA	NA	-0.0698307	0.895441	0.981148	0.0119555	NA	NA	-0.138897	0.866366	0.958358	-0.00807255	0.534015	0.780987	0.0566897	0.136202	0.556484	0.179302	NA	NA	-0.282554
PC(31:0)_m/z:720.55378	0.120987	0.236024	0.210153	0.506565	0.981986	0.145829	0.66334	0.981148	0.0531547	0.060226	0.582935	-0.13713	0.745657	0.932971	0.0145199	0.0457692	0.34919	0.124162	0.00505094	0.0907721	-0.145786	0.344478	0.985945	-0.116845
PC(O-32:0)_m/z:720.59017	0.743341	0.83846	0.0224244	0.71477	0.981986	-0.0455895	0.0166508	0.178727	0.103797	0.176891	0.582935	-0.0901491	0.301973	0.704603	0.0873348	0.493246	0.772223	0.0813689	0.393907	0.804387	0.0781006	0.0300942	0.985945	-0.287474
SM(34:2)_m/z:723.54115	0.00214839	0.00839616	0.245262	0.546374	0.981986	0.0941575	0.519678	0.981148	0.0729263	0.000193608	0.0280731	-0.265523	0.102091	0.433467	-0.155057	0.0963579	0.542894	-0.289271	0.0454022	0.341205	0.308316	0.508791	0.985945	0.0394398
SM(34:1)_m/z:725.5568	7.45818e-06	5.91682e-05	1.24083	0.162671	0.981986	0.529876	0.972322	0.981148	-0.0254837	0.398571	0.802678	-0.58323	0.553002	0.814688	-0.442669	0.122814	0.578979	-0.747945	0.512928	0.876572	0.585073	0.572262	0.985945	0.331672
PC(30:1)_m/z:726.50443	6.19655e-06	5.14117e-05	-0.935854	0.287259	0.981986	0.52692	0.464626	0.93328	-0.153959	0.431906	0.807665	0.275019	0.389215	0.753449	0.335091	0.10426	0.549343	0.85952	0.0379192	0.293874	-1.23273	0.321425	0.985945	0.489663
PC(32:4)_m/z:726.50683	4.19498e-05	0.000285259	-0.538516	0.499908	0.981986	0.300284	0.103261	0.396741	-0.290738	0.76279	0.952283	0.0874762	0.727058	0.932218	0.118327	0.154572	0.595102	0.666499	6.09726e-05	0.00756061	-0.569036	0.491332	0.985945	0.293293
SM(34:0)_m/z:727.57245	0.000151335	0.000878479	0.838189	0.850902	0.981986	0.028439	0.71027	0.981148	0.129982	0.583757	0.883455	-0.166593	0.691527	0.907058	-0.111996	0.107015	0.549343	-0.529489	0.137542	0.556484	0.220747	0.785068	0.985945	-0.0646041
PC(30:0)_m/z:728.52008	0.617745	0.753163	-0.112406	0.645123	0.981986	-0.435425	0.882899	0.981148	-0.101098	0.828328	0.952283	-0.143985	0.429293	0.753449	0.574308	0.145574	0.595102	0.741801	0.108312	0.518403	-0.783107	0.709903	0.985945	0.209679
PC(32:3)_m/z:728.52248	0.620252	0.753163	-0.111628	0.645646	0.981986	-0.434647	0.882729	0.981148	-0.101396	0.829316	0.952283	-0.143142	0.42898	0.753449	0.574753	0.145467	0.595102	0.741932	0.10873	0.518403	-0.782689	0.714285	0.985945	0.206524
PC(32:2)_m/z:730.53813	1.80166e-06	2.00328e-05	-0.290774	NA	NA	0.193216	0.718219	0.981148	0.0258089	0.0901388	0.582935	-0.193931	0.0772151	0.362893	0.169403	0.116876	0.574434	0.280826	0.0289467	0.256385	-0.187316	0.77456	0.985945	0.0273973
SM(36:1)_m/z:731.60615	0.288289	0.422375	0.189156	0.841589	0.981986	-0.0408079	0.957997	0.981148	-0.0058953	0.17577	0.582935	0.235785	0.0376551	0.270907	-0.381915	0.0151369	0.201403	-0.237251	0.403851	0.804387	0.10206	0.252648	0.985945	0.220089
PC(32:1)_m/z:732.55378	0.358858	0.493689	-0.344472	0.814952	0.981986	-0.198161	0.306467	0.706487	-0.257274	0.969015	0.987884	-0.0122926	0.244801	0.627756	0.421985	0.0460453	0.34919	1.00857	2.43036e-05	0.0060273	-0.778325	0.861044	0.985945	0.0835916
PC(32:0)_m/z:734.56943	0.806674	0.880681	0.111339	0.326187	0.981986	-1.03815	0.965932	0.981148	0.028755	0.405987	0.806412	-0.480564	0.242128	0.627756	0.76834	0.0215451	0.245957	0.823902	0.450843	0.816125	-0.352236	0.525585	0.985945	-0.277072
SM(34:2)_m/z:739.51508	0.0578239	0.132328	-0.233008	NA	NA	NA	NA	NA	NA	NA	NA	NA	NA	NA	-0.123976	NA	NA	NA	0.0528697	0.37462	0.275994	NA	NA	NA
PE(34:1)_m/z:740.52008	0.0356038	0.0882678	0.101511	NA	NA	0.136282	0.00103598	0.0369766	0.13154	0.586157	0.883455	-0.0676559	0.345266	0.751461	-0.0574132	0.166529	0.598042	-0.121826	0.0925281	0.497806	-0.0695533	NA	NA	0.289783
PC(O-32:1)_m/z:740.55646	0.59457	0.729421	0.101918	0.473124	0.981986	-1.81727	0.26869	0.692272	0.234001	0.733197	0.952283	0.075711	0.251022	0.629943	0.284286	0.280666	0.68776	0.234639	0.509282	0.876572	0.139105	0.314817	0.985945	0.190482
SM(34:1)_m/z:741.53073	0.039682	0.0963706	0.924464	0.000915171	0.0258078	0.724776	0.976668	0.981148	0.0120119	0.318456	0.73935	-0.45306	0.279503	0.658103	-0.440969	0.071571	0.447905	-0.635837	0.382313	0.804387	0.407899	0.687273	0.985945	0.173936
PC(30:1)_m/z:742.47836	0.158876	0.282182	-0.356347	0.278998	0.981986	0.330793	0.0609021	0.29639	-0.102733	0.785975	0.952283	0.0236815	0.166315	0.54752	-0.113709	0.214621	0.632802	0.227049	0.11149	0.518403	-0.1553	0.422351	0.985945	0.118044
PC(31:0)_m/z:742.53573	0.0409932	0.0985493	0.838409	0.307011	0.981986	0.491089	0.896966	0.981148	-0.0469852	0.365278	0.778902	-0.33455	0.584133	0.82223	-0.186057	0.389202	0.722434	-0.247257	0.999126	0.99978	-0.000332383	0.788079	0.985945	0.121733
PE(36:3)_m/z:742.53813	0.00351658	0.0123866	0.917306	0.781936	0.981986	0.301299	0.796531	0.981148	-0.142175	0.645836	0.883455	-0.186267	0.891754	0.958358	-0.0631729	0.833392	0.959481	0.0655404	0.391139	0.804387	-0.391803	0.783921	0.985945	0.173241
PC(O-32:0)_m/z:742.57211	0.00215196	0.00839616	0.248906	0.631529	0.981986	0.159276	0.824168	0.981148	0.0388678	0.142974	0.582935	-0.27811	0.999412	0.999412	0.000203332	0.997997	0.997997	0.000588712	0.609102	0.876572	0.114261	0.600744	0.985945	-0.124774
SM(34:0)_m/z:743.54638	0.00991084	0.0298384	0.658566	0.470837	0.981986	0.485801	0.205378	0.591812	0.419281	0.017346	0.40493	-0.430706	0.0286756	0.22506	-0.337578	0.0184949	0.224859	-0.371094	0.832258	0.953477	0.0663952	0.050436	0.985945	0.213416
PE(O-36:6)_m/z:744.49386	0.328572	0.460566	-0.319895	0.912236	0.981986	-0.0779649	0.879725	0.981148	-0.0679021	0.978672	0.987884	-0.0127486	0.428624	0.753449	0.423231	0.181005	0.598042	0.629258	0.00512423	0.0907721	-0.785789	0.576093	0.985945	0.236773
PC(30:0)_m/z:744.49401	0.328976	0.460566	-0.319554	0.912342	0.981986	-0.0779049	0.880136	0.981148	-0.0676584	0.979055	0.987884	-0.0125184	0.428588	0.753449	0.423203	0.181192	0.598042	0.628471	0.0051006	0.0907721	-0.785547	0.576459	0.985945	0.236561
PG(32:0)_m/z:745.49901	0.0566515	0.130903	-0.446603	0.893874	0.981986	-0.0341096	0.94766	0.981148	-0.013084	0.948061	0.987884	0.0192134	0.30954	0.71581	0.343489	0.201299	0.620002	0.473938	0.000168135	0.0138992	-0.587891	0.485773	0.985945	0.180574
PE(O-36:5)_m/z:746.50951	0.345714	0.478371	0.0842838	NA	NA	0.00565508	0.152853	0.478212	0.200587	NA	NA	0.109044	0.249831	0.629943	0.0884706	0.34759	0.722434	-0.329589	0.43676	0.813219	0.0714712	NA	NA	-0.144317
PC(33:1)_m/z:746.56943	0.0516095	0.120422	0.164645	NA	NA	0.0154593	0.0937602	0.382769	0.180239	NA	NA	-0.0579366	0.0108617	0.127872	-0.240942	0.200105	0.620002	-0.125859	0.272209	0.708053	0.110802	NA	NA	0.308271
PC(33:0)_m/z:748.58508	0.23963	0.380085	0.071792	NA	NA	-0.0417844	0.729098	0.981148	0.0462944	0.0377108	0.497097	-0.199834	0.0755162	0.362893	0.352972	0.5491	0.783475	0.131247	0.032184	0.266054	-0.167165	0.00765832	0.985945	-0.201909
SM(36:2)_m/z:751.57245	0.134203	0.2476	0.166954	NA	NA	0.281308	NA	NA	0.0298255	NA	NA	-0.0766522	0.386931	0.753449	-0.237719	0.403249	0.722434	-0.267566	0.233461	0.675202	0.175152	NA	NA	0.13075
PC(32:2)_m/z:752.52008	0.0732186	0.161352	-0.166408	0.989779	0.989779	-0.0103524	0.753837	0.981148	-0.0564172	0.260976	0.721509	-0.258885	0.430543	0.753449	0.280109	0.263673	0.670889	0.390053	0.0684346	0.418054	-0.22333	0.974114	0.985945	0.0107731
SM(36:1)_m/z:753.5881	6.26445e-06	5.14117e-05	1.00218	0.289814	0.981986	0.289526	0.839616	0.981148	-0.0637659	0.957562	0.987884	-0.0332612	0.00265302	0.057261	-0.816962	0.0468611	0.34919	-0.682877	0.234544	0.675202	0.423579	0.29055	0.985945	0.498919
PC(32:1)_m/z:754.53573	0.270106	0.412085	0.222636	0.848353	0.981986	0.248555	0.623126	0.981148	-0.282421	0.933869	0.987884	-0.0395908	0.616785	0.84972	0.350063	0.271711	0.674895	0.61026	0.0691138	0.418054	-0.774471	0.952892	0.985945	0.043792
PE(34:1)_m/z:756.49401	NA	NA	0.111928	NA	NA	NA	0.118004	0.409541	-0.341982	NA	NA	NA	0.376523	0.753449	0.0846429	0.817425	0.958503	0.0328231	NA	NA	NA	NA	NA	0.221953
PC(O-32:1)_m/z:756.5304	NA	NA	0.19702	NA	NA	-0.456233	NA	NA	NA	0.884644	0.95421	0.161235	0.864672	0.958358	0.109256	0.719079	0.889058	-0.257357	0.880026	0.961438	0.0807628	0.954126	0.985945	0.0715788
PC(32:0)_m/z:756.55138	0.0941797	0.192783	0.395205	0.516557	0.981986	-0.56082	0.861713	0.981148	0.119248	0.434468	0.807665	-0.455908	0.398745	0.753449	0.65656	0.562859	0.783475	0.226605	0.659974	0.876572	-0.265804	0.708488	0.985945	-0.177135
PC(34:3)_m/z:756.55378	0.0942647	0.192783	0.39501	0.516443	0.981986	-0.561015	0.861608	0.981148	0.119297	0.434408	0.807665	-0.45585	0.398356	0.753449	0.656805	0.563017	0.783475	0.226469	0.659969	0.876572	-0.265675	0.708164	0.985945	-0.177339
PC(31:0)_m/z:758.50966	2.92107e-10	6.95215e-08	0.535891	0.294299	0.981986	0.169921	0.0394193	0.2421	0.294204	0.284329	0.723294	-0.167984	0.20642	0.605027	-0.115425	0.0343692	0.297582	-0.165896	0.00959763	0.132234	-0.253886	0.691131	0.985945	0.0831821
PC(O-32:0)_m/z:758.54605	0.643374	0.765615	-0.04919	0.927192	0.988455	0.00735691	NA	NA	0.179861	NA	NA	-0.180893	0.85539	0.958358	-0.0690443	0.835708	0.959481	0.0423393	0.336657	0.781407	0.110431	NA	NA	-0.166774
PC(34:2)_m/z:758.56943	0.166013	0.287631	0.866615	0.693493	0.981986	-0.352818	0.884645	0.981148	-0.0555989	0.132072	0.582935	-0.327332	0.469008	0.779179	0.289698	0.344253	0.722434	0.308048	0.624956	0.876572	-0.174098	0.436346	0.985945	-0.364245
SM(38:1)_m/z:759.63745	0.946843	0.976305	0.00410571	NA	NA	-0.0905433	0.362793	0.810732	-0.0896457	0.771788	0.952283	0.0299907	0.205941	0.605027	-0.0675791	0.142489	0.595102	0.167511	0.546484	0.876572	0.0333963	NA	NA	-0.266211
PC(34:1)_m/z:760.58508	0.150864	0.272012	0.98856	0.874124	0.981986	0.164408	0.7693	0.981148	-0.150807	0.588282	0.883455	-0.161575	0.824203	0.958358	0.117861	0.480015	0.772223	0.256905	0.386915	0.804387	-0.408312	0.708813	0.985945	-0.253165
PE(O-36:5)_m/z:762.48345	0.894398	0.946074	0.0179986	NA	NA	0.356888	NA	NA	0.252453	NA	NA	NA	0.890932	0.958358	-0.0175792	0.408377	0.722434	-0.355869	NA	NA	NA	NA	NA	NA
PE(36:4)_m/z:762.50443	0.0674492	0.150027	0.0990302	NA	NA	-0.0567756	0.284179	0.699652	0.195026	NA	NA	-0.0103142	0.860169	0.958358	-0.0204522	0.500233	0.772223	-0.103699	0.688544	0.880201	-0.0324465	NA	NA	-0.07466
PC(34:0)_m/z:762.60073	0.955794	0.976305	-0.00943894	0.452143	0.981986	-0.112702	0.00668661	0.103904	0.226163	0.0156375	0.40493	-0.337598	0.18081	0.571095	0.270956	0.375581	0.722434	0.105998	0.666845	0.876572	0.0645211	0.0450523	0.985945	-0.273677
PE(36:3)_m/z:764.52008	0.963966	0.980444	0.00431433	NA	NA	-0.172661	0.20051	0.591812	0.153944	NA	NA	-0.134618	0.671077	0.895922	0.070825	0.503677	0.772223	-0.0934248	0.70577	0.893015	-0.0359415	0.58511	0.985945	0.132724
PC(33:2)_m/z:766.53573	1.13202e-08	4.48671e-07	0.518954	0.559837	0.981986	0.0828452	0.0179578	0.178727	0.267482	0.341631	0.73935	-0.0910115	0.0872734	0.389721	-0.181658	0.121411	0.578979	-0.259394	0.0172336	0.170957	-0.189416	NA	NA	0.203909
PC(O-36:5)_m/z:766.57452	0.109426	0.217028	0.112992	0.00188481	0.0442931	0.14941	0.000318694	0.0232647	0.230119	0.0153934	0.40493	-0.320601	0.631865	0.851974	0.0826829	0.884097	0.963332	-0.0134026	0.47407	0.851951	-0.0427068	NA	NA	-0.05268
PC(32:2)_m/z:768.49401	0.511598	0.640844	0.240774	0.423297	0.981986	-3.55416	0.0884761	0.382769	0.624224	0.562003	0.883455	0.252414	0.23368	0.627756	0.478837	0.29299	0.68885	0.43285	0.370004	0.804387	0.349816	0.338231	0.985945	0.355736
PC(33:1)_m/z:768.55138	6.98603e-05	0.00043912	0.669722	0.148732	0.981986	0.488496	0.00400041	0.0973432	0.379656	0.333772	0.73935	-0.093709	0.238598	0.627756	-0.24457	0.297957	0.68885	-0.197414	0.0108945	0.134397	-0.278613	0.905362	0.985945	-0.0573169
PC(35:4)_m/z:768.55378	7.01115e-05	0.00043912	0.646803	0.155996	0.981986	0.466766	0.00478889	0.103904	0.362462	0.806204	0.952283	-0.0302524	0.206215	0.605027	-0.26874	0.315086	0.699855	-0.174486	0.00936822	0.132234	-0.292683	0.864521	0.985945	-0.0830089
SM(36:1)_m/z:769.56203	0.716248	0.827023	0.071631	0.939957	0.988455	0.0673819	0.976385	0.981148	0.0161078	0.64194	0.883455	0.279971	0.193184	0.595651	-0.935131	0.242086	0.645024	-0.575787	0.0113804	0.134397	0.565058	0.0389303	0.985945	0.555589
PE(O-38:7)_m/z:770.50951	0.915985	0.963714	-0.0230249	0.700707	0.981986	0.445927	0.305275	0.706487	-0.284617	0.758094	0.952283	-0.0963097	0.551523	0.814688	0.232303	0.304526	0.68885	0.466502	0.00677419	0.106516	-0.591539	0.661551	0.985945	0.20693
PC(32:1)_m/z:770.50966	0.919172	0.963714	-0.0221498	0.701479	0.981986	0.4453	0.305905	0.706487	-0.284425	0.758669	0.952283	-0.0961078	0.551923	0.814688	0.232233	0.304441	0.68885	0.466531	0.00687197	0.106516	-0.592106	0.661278	0.985945	0.207176
PC(33:0)_m/z:770.56703	0.0804718	0.174112	0.350586	0.95871	0.988455	0.00634814	0.0392211	0.2421	0.174791	0.77566	0.952283	-0.0520851	0.696857	0.907058	-0.0877513	0.635986	0.839502	-0.0849687	0.162276	0.600664	-0.0894613	0.654353	0.985945	-0.0559339
PE(38:3)_m/z:770.56943	0.0148601	0.0401898	0.351655	0.718879	0.981986	-0.2197	0.853924	0.981148	0.0848745	0.511069	0.861686	-0.247376	0.49491	0.784257	0.233468	0.520891	0.776296	0.20862	0.297628	0.738116	-0.274656	0.769181	0.985945	-0.203705
PC(O-34:0)_m/z:770.60341	0.133598	0.2476	0.0706101	NA	NA	-0.062044	0.0010232	0.0369766	0.172409	NA	NA	0.024352	0.885806	0.958358	-0.0165457	0.029582	0.273338	-0.260075	0.0875996	0.497806	0.159583	NA	NA	0.0518013
PC(O-36:3)_m/z:770.60582	0.292849	0.422375	0.15516	NA	NA	0.0172211	0.0569467	0.283439	0.292934	NA	NA	0.196703	0.403426	0.753449	0.148122	0.242931	0.645024	-0.688023	0.137007	0.556484	0.252224	NA	NA	0.131066
PG(34:1)_m/z:771.51466	0.217987	0.350547	-0.110386	0.727296	0.981986	0.254186	0.248558	0.655835	-0.194327	0.553794	0.883455	-0.096068	0.542004	0.814688	0.16157	0.209989	0.629968	0.378148	0.00251177	0.0674282	-0.344763	0.932892	0.985945	0.0220887
PE(O-38:6)_m/z:772.52516	0.213332	0.345395	0.468132	0.859892	0.981986	-0.142566	0.907608	0.981148	0.0822568	0.473703	0.839093	-0.366769	0.495024	0.784257	0.508819	0.671135	0.853632	0.175719	0.604481	0.876572	-0.293512	0.556342	0.985945	-0.287708
PC(32:0)_m/z:772.52531	0.212942	0.345395	0.468677	0.860205	0.981986	-0.142294	0.907384	0.981148	0.0824552	0.474203	0.839093	-0.366299	0.495316	0.784257	0.508348	0.672559	0.853632	0.174758	0.60513	0.876572	-0.292981	0.556083	0.985945	-0.28811
PE(38:2)_m/z:772.58508	0.00220587	0.00846769	0.251882	NA	NA	-0.0542736	0.259404	0.676303	0.108969	NA	NA	0.0124161	0.818934	0.958358	-0.0216926	0.174448	0.598042	-0.263253	0.653668	0.876572	0.10664	NA	NA	-0.00215315
PC(35:1)_m/z:774.60073	0.000260535	0.00144203	0.497929	NA	NA	0.266533	0.0842082	0.382769	0.265867	0.173518	0.582935	-0.249572	0.391591	0.753449	-0.160727	0.488713	0.772223	-0.150426	0.589488	0.876572	-0.0600389	NA	NA	0.218151
PC(34:4)_m/z:776.52008	0.00610614	0.0193768	-0.850777	NA	NA	-0.304145	0.101793	0.396741	0.193193	NA	NA	0.236177	0.408492	0.753449	0.226039	0.909215	0.967874	0.026375	0.399062	0.804387	0.120058	NA	NA	0.225066
PC(34:3)_m/z:778.53573	0.0189988	0.0502413	0.282007	0.971563	0.988455	0.0219127	0.955539	0.981148	0.0173339	0.0801342	0.582935	-0.487591	0.397962	0.753449	0.415338	0.621131	0.824605	0.19449	0.607489	0.876572	-0.114741	0.59188	0.985945	-0.213432
PC(36:6)_m/z:778.53813	0.0113008	0.0327998	0.329457	0.962315	0.988455	-0.0348693	0.888051	0.981148	0.0461732	0.0932415	0.582935	-0.505998	0.413593	0.753449	0.42246	0.61483	0.820959	0.206747	0.613059	0.876572	-0.128983	0.604336	0.985945	-0.223283
PE(36:3)_m/z:780.49401	0.266119	0.408621	0.0914252	NA	NA	NA	0.0933689	0.382769	0.121296	NA	NA	-0.0198383	0.863704	0.958358	0.023851	0.504617	0.772223	-0.145752	0.835002	0.953477	-0.0249903	NA	NA	NA
PC(34:2)_m/z:780.55138	1.75191e-07	3.47463e-06	1.50403	0.876495	0.981986	0.217974	0.969443	0.981148	0.0274286	0.340702	0.73935	-0.405843	0.815549	0.958358	0.18607	0.56031	0.783475	-0.330433	0.948879	0.984611	-0.0431013	0.604529	0.985945	-0.458681
PC(36:5)_m/z:780.55378	7.91584e-07	1.19e-05	1.64078	0.946304	0.988455	0.124095	0.9741	0.981148	-0.0280437	0.39187	0.802678	-0.485319	0.83935	0.958358	0.187502	0.680485	0.854304	-0.266159	0.98572	0.99779	0.0140048	0.6532	0.985945	-0.487332
SM(38:1)_m/z:781.6194	0.033804	0.0854486	0.238803	0.876964	0.981986	0.0393487	0.924586	0.981148	-0.0224722	0.815663	0.952283	-0.0660593	0.401754	0.753449	-0.143906	0.964298	0.984482	-0.01152	0.99978	0.99978	-3.21549e-05	0.750951	0.985945	0.11149
PC(33:2)_m/z:782.50966	0.0100297	0.0298384	0.32171	NA	NA	-0.0489183	NA	NA	0.207645	NA	NA	NA	0.415366	0.753449	-0.249579	NA	NA	-0.167159	NA	NA	NA	NA	NA	-0.115221
PC(34:1)_m/z:782.56703	1.42932e-06	1.79042e-05	1.51785	0.594324	0.981986	0.789595	0.901306	0.981148	-0.0954933	0.74138	0.952283	-0.137242	0.972832	0.987829	-0.0299779	0.534182	0.780987	-0.361956	0.676477	0.876572	-0.327059	0.761286	0.985945	-0.298758
PC(36:4)_m/z:782.56943	1.4187e-06	1.79042e-05	1.52021	0.593389	0.981986	0.791963	0.903211	0.981148	-0.0937188	0.746144	0.952283	-0.134677	0.973155	0.987829	-0.0296396	0.527747	0.780987	-0.368806	0.678523	0.876572	-0.325008	0.759352	0.985945	-0.302407
PC(33:1)_m/z:784.52531	0.00366075	0.0126269	0.367703	0.00542702	0.109316	0.369015	0.0225725	0.19013	0.275416	NA	NA	-0.195475	0.0135724	0.140611	-0.30197	0.000431521	0.0295641	-0.523087	NA	NA	-0.330214	NA	NA	0.542453
PC(34:0)_m/z:784.58268	0.0500058	0.117835	0.991759	0.980258	0.988455	0.0235745	0.87827	0.981148	0.0848141	0.167078	0.582935	-0.714696	0.628409	0.851974	0.313686	0.600061	0.810609	-0.235538	0.655034	0.876572	0.213262	0.600161	0.985945	-0.324747
PC(36:3)_m/z:784.58508	0.0599485	0.134601	0.945403	0.981444	0.988455	-0.0221213	0.918919	0.981148	0.0545835	0.156919	0.582935	-0.649253	0.622746	0.851974	0.303235	0.658908	0.853632	-0.178875	0.66913	0.876572	0.19377	0.571548	0.985945	-0.33526
PE(38:6)_m/z:786.50443	0.364719	0.498868	0.0825001	NA	NA	-0.234084	0.432865	0.894315	0.0716507	NA	NA	-0.0167331	0.745399	0.932971	-0.0398801	0.810207	0.954886	-0.0167099	0.439401	0.813219	0.0763873	NA	NA	-0.098306
PC(33:0)_m/z:786.54096	0.00565779	0.0184516	0.216487	NA	NA	0.0670273	0.952468	0.981148	0.00290568	NA	NA	-0.113889	0.57963	0.82223	-0.0461637	0.149105	0.595102	-0.0972576	NA	NA	NA	NA	NA	NA
PC(36:2)_m/z:786.60073	0.132543	0.2476	1.08168	0.776071	0.981986	0.26941	0.798191	0.981148	-0.0927141	0.101369	0.582935	-0.392506	0.796609	0.958358	-0.0931922	0.807552	0.954886	0.0756347	0.846239	0.953477	-0.0744337	0.729632	0.985945	-0.179071
SM(40:1)_m/z:787.66875	0.289645	0.422375	-0.0978791	NA	NA	0.0738909	0.423238	0.885502	0.0324626	0.99449	0.99449	-0.000436822	0.418101	0.753449	-0.0497241	0.456986	0.759452	0.0807022	0.819592	0.953477	0.00754218	0.184088	0.985945	-0.0750562
PE(O-38:6)_m/z:788.4991	NA	NA	NA	NA	NA	NA	NA	NA	NA	NA	NA	NA	NA	NA	NA	NA	NA	NA	NA	NA	NA	NA	NA	NA
PE(38:5)_m/z:788.52008	0.000382671	0.00193778	0.238892	0.231903	0.981986	0.116152	0.20313	0.591812	0.307995	0.419819	0.807665	-0.152015	0.86789	0.958358	-0.0319906	0.368762	0.722434	-0.144163	0.28341	0.7172	-0.124931	NA	NA	0.024034
PC(O-36:5)_m/z:788.55646	0.703607	0.82328	-0.0495296	NA	NA	0.118905	0.0291131	0.219854	0.172724	0.207392	0.626498	-0.137708	0.733323	0.932971	0.0440834	0.411043	0.722434	0.052092	0.0735769	0.434454	-0.112304	NA	NA	0.101801
PC(36:1)_m/z:788.61638	0.150131	0.272012	0.761743	0.379764	0.981986	0.618271	0.539626	0.981148	-0.125514	0.0867726	0.582935	-0.171291	0.188471	0.588122	-0.236707	0.867434	0.959481	0.0318154	0.582453	0.876572	-0.131582	0.659892	0.985945	-0.149154
PE(O-38:5)_m/z:790.51475	NA	NA	0.115245	NA	NA	NA	NA	NA	NA	NA	NA	NA	0.00572153	0.0740938	-0.157319	NA	NA	0.094514	NA	NA	NA	NA	NA	NA
PC(35:4)_m/z:790.53573	9.9845e-05	0.000594078	0.471486	0.491291	0.981986	0.259372	0.0785161	0.365852	0.405606	0.337409	0.73935	-0.421677	0.552308	0.814688	-0.193396	0.191508	0.620002	-0.342603	0.756723	0.921861	0.0422756	NA	NA	0.194847
PC(34:4)_m/z:792.49401	0.137762	0.252211	0.165774	NA	NA	0.00881789	0.0890187	0.382769	0.297894	NA	NA	0.0824719	0.0223462	0.199575	-0.144264	0.00458413	0.0814564	-0.1911	0.223806	0.675202	-0.156428	NA	NA	-0.0397287
PE(38:3)_m/z:792.55138	0.129467	0.246889	0.098143	NA	NA	-0.0595515	0.0318044	0.232172	0.111723	NA	NA	-0.148056	NA	NA	NA	NA	NA	-0.011646	NA	NA	NA	NA	NA	-0.140517
PC(O-36:3)_m/z:792.58776	0.188204	0.313235	-0.105579	NA	NA	-0.124201	0.114648	0.409541	0.148251	NA	NA	-0.0372705	0.384724	0.753449	0.11569	0.363886	0.722434	-0.0759873	0.619094	0.876572	0.0544322	NA	NA	-0.154085
PC(O-38:6)_m/z:792.59017	0.0898979	0.191033	-0.116306	NA	NA	-0.121601	0.191332	0.581968	0.130866	NA	NA	-0.0274118	0.499623	0.784257	0.0880345	0.519252	0.776296	-0.0413385	0.547363	0.876572	0.0582424	NA	NA	-0.16711
PC(34:3)_m/z:794.50966	0.637415	0.762336	-0.026209	NA	NA	0.243443	0.0192671	0.178727	0.142218	0.465076	0.839093	-0.191509	0.377634	0.753449	0.181426	0.754329	0.90285	-0.0554238	0.915922	0.968964	-0.00861202	0.483729	0.985945	-0.196162
PE(38:2)_m/z:794.56703	7.56821e-05	0.000461855	0.583721	0.0347713	0.490275	0.311323	0.00569933	0.103904	0.452914	NA	NA	-0.0860542	0.00210942	0.0496673	-0.426369	0.000618477	0.0295641	-0.483839	0.00471066	0.0907721	-0.437118	NA	NA	0.397106
PC(O-38:5)_m/z:794.60582	0.18049	0.303388	-0.0902447	0.462601	0.981986	-0.13947	0.664973	0.981148	0.0399886	0.373012	0.783865	-0.235631	0.775814	0.952302	0.0301918	0.0747231	0.454238	0.201354	0.184168	0.617213	0.079126	NA	NA	-0.0750119
TG(46:3)_m/z:795.64731	NA	NA	0.0801894	NA	NA	NA	NA	NA	NA	NA	NA	NA	NA	NA	0.108331	NA	NA	0.178539	0.150814	0.582566	-0.244706	NA	NA	NA
PE(O-40:8)_m/z:796.52516	0.002715	0.00992342	1.12211	0.660066	0.981986	0.507553	0.864445	0.981148	-0.0714888	0.125967	0.582935	-0.430223	0.874014	0.958358	0.070457	0.597111	0.810609	-0.207246	0.851695	0.953477	-0.0815563	0.727309	0.985945	-0.187567
PC(34:2)_m/z:796.52531	0.00271694	0.00992342	1.12205	0.660099	0.981986	0.507494	0.864325	0.981148	-0.0715522	0.125911	0.582935	-0.430287	0.873242	0.958358	0.0708374	0.596997	0.810609	-0.207309	0.851574	0.953477	-0.0816224	0.727225	0.985945	-0.187627
PC(35:1)_m/z:796.58268	1.85177e-06	2.00328e-05	0.686533	0.247026	0.981986	0.529011	0.0386628	0.2421	0.505664	0.882953	0.95421	-0.0218734	0.00693422	0.0855221	-0.534049	0.00903294	0.149044	-0.524335	0.014113	0.145835	-0.338311	NA	NA	0.561464
PC(37:4)_m/z:796.58508	1.60689e-05	0.000115891	0.823578	0.545016	0.981986	0.463959	0.0246023	0.192425	0.657809	0.263724	0.721509	-0.297382	0.157347	0.536222	-0.628065	0.216413	0.632802	-0.511795	0.295529	0.738116	-0.18068	NA	NA	0.860399
PC(O-36:1)_m/z:796.61906	0.253868	0.397503	-0.076655	NA	NA	-0.174836	0.736619	0.981148	0.0366001	NA	NA	0.0381841	0.558563	0.817333	0.0307886	0.766231	0.912368	0.0248163	0.651426	0.876572	0.0790087	NA	NA	-0.157116
PC(O-38:4)_m/z:796.62147	0.0963917	0.192783	-0.151208	NA	NA	-0.118888	0.782547	0.981148	0.0418675	NA	NA	0.00714521	0.686141	0.906686	0.030188	0.265454	0.670889	0.129864	0.575343	0.876572	0.0337727	NA	NA	-0.273201
SM(38:1)_m/z:797.59333	0.265619	0.408621	0.0879583	NA	NA	-0.0239378	NA	NA	0.00019303	0.162891	0.582935	-0.0499409	0.0410743	0.28752	-0.0856955	0.341179	0.722434	-0.0948611	0.654264	0.876572	0.055823	0.628971	0.985945	0.111172
TG(46:2)_m/z:797.66296	NA	NA	0.104985	NA	NA	NA	0.00090605	0.0369766	-0.37151	NA	NA	0.273064	0.606999	0.84071	0.0780327	NA	NA	0.0822766	0.85664	0.953477	0.0263195	NA	NA	NA
PE(O-40:7)_m/z:798.54081	0.0056038	0.0184516	1.24299	0.454889	0.981986	1.06697	0.757376	0.981148	-0.166171	0.605242	0.883455	-0.156696	0.803176	0.958358	-0.15152	0.511177	0.772223	-0.313116	0.550917	0.876572	-0.330377	0.904826	0.985945	-0.0869917
PC(34:1)_m/z:798.54096	0.00565953	0.0184516	1.24165	0.45531	0.981986	1.06563	0.756289	0.981148	-0.16671	0.604149	0.883455	-0.156966	0.802715	0.958358	-0.151586	0.511472	0.772223	-0.312163	0.550547	0.876572	-0.329993	0.905874	0.985945	-0.0858231
TG(46:1)_m/z:799.67861	NA	NA	0.337378	NA	NA	NA	0.558443	0.981148	-0.204784	NA	NA	0.396476	0.353404	0.753449	-0.207339	NA	NA	-0.321243	0.361204	0.804387	0.137165	NA	NA	NA
PE(O-40:6)_m/z:800.55646	0.166773	0.287631	0.192382	0.483311	0.981986	0.128627	0.684886	0.981148	0.0611069	0.0920966	0.582935	-0.582274	0.575441	0.82223	0.121608	0.897596	0.964394	-0.0257816	0.168723	0.605628	0.328236	0.382927	0.985945	-0.119777
PC(34:0)_m/z:800.55661	0.160591	0.283117	0.198474	0.481051	0.981986	0.132386	0.652808	0.981148	0.0686184	0.0973292	0.582935	-0.618616	0.55361	0.814688	0.129618	0.919192	0.974007	-0.0205781	0.161674	0.600664	0.336047	0.413094	0.985945	-0.112431
SM(41:1)_m/z:801.6844	NA	NA	NA	NA	NA	NA	NA	NA	0.0145432	NA	NA	NA	0.552349	0.814688	-0.0517087	0.154469	0.595102	-0.155533	0.184083	0.617213	0.211686	NA	NA	NA
PC(36:5)_m/z:802.53573	0.0584079	0.132391	-0.132831	0.781594	0.981986	0.102645	0.0217437	0.19013	0.160647	0.616176	0.883455	-0.0966416	0.736102	0.932971	-0.0827043	0.719713	0.889058	0.0767445	0.602382	0.876572	-0.0621239	0.615419	0.985945	0.130797
PE(38:5)_m/z:804.49401	0.000220319	0.00124847	0.154872	NA	NA	0.19118	0.666157	0.981148	-0.0169194	NA	NA	-0.019241	0.211188	0.607752	-0.072725	0.223069	0.636158	-0.164401	0.3348	0.781407	0.0519855	NA	NA	0.0519153
PC(O-36:5)_m/z:804.5304	NA	NA	NA	NA	NA	0.134707	NA	NA	0.211401	NA	NA	-0.342854	0.262052	0.629943	0.0774636	0.680414	0.854304	-0.0345875	NA	NA	NA	NA	NA	-0.0609944
PC(36:4)_m/z:804.55138	8.00001e-07	1.19e-05	1.18444	0.656401	0.981986	0.589372	0.878399	0.981148	-0.0856261	0.31471	0.73935	-0.436865	0.929211	0.967038	-0.0546295	0.321096	0.706412	-0.494465	0.802028	0.953477	0.139332	0.932281	0.985945	-0.0718585
PC(38:7)_m/z:804.55378	1.0671e-06	1.49394e-05	1.37938	0.742446	0.981986	0.523572	0.9393	0.981148	-0.0498433	0.398372	0.802678	-0.447445	0.927603	0.967038	-0.0658292	0.39163	0.722434	-0.536864	0.834959	0.953477	0.13812	0.900858	0.985945	-0.123186
PC(35:4)_m/z:806.50966	0.00212858	0.00839616	0.196583	7.11151e-09	1.00272e-06	0.436648	0.389852	0.837036	0.0499537	NA	NA	-0.185616	0.0177998	0.164648	-0.174954	0.025324	0.254341	-0.249547	0.815869	0.953477	-0.0149895	NA	NA	0.0583074
PC(36:3)_m/z:806.56703	1.06025e-08	4.48671e-07	1.46671	0.744273	0.981986	0.416843	0.93612	0.981148	0.0460284	0.132516	0.582935	-0.669723	0.849374	0.958358	0.118823	0.442592	0.74086	-0.350407	0.844862	0.953477	0.100378	0.634318	0.985945	-0.365087
PC(38:6)_m/z:806.56943	1.04169e-08	4.48671e-07	1.46503	0.745204	0.981986	0.415159	0.936561	0.981148	0.0456278	0.131726	0.582935	-0.670706	0.849419	0.958358	0.118556	0.441751	0.74086	-0.350488	0.839755	0.953477	0.103199	0.634019	0.985945	-0.364861
SM(40:2)_m/z:807.63505	0.534802	0.662932	0.0234836	0.0151011	0.266157	0.113031	0.602778	0.981148	0.0250756	0.478572	0.839093	-0.0813042	0.219617	0.618271	-0.112086	0.28905	0.68885	-0.0887107	0.264128	0.708053	0.103003	0.399001	0.985945	0.0902901
PC(36:2)_m/z:808.58268	1.59087e-08	4.73284e-07	1.61339	0.545234	0.981986	0.878661	0.844559	0.981148	-0.123413	0.281397	0.723294	-0.464419	0.761269	0.943391	-0.204975	0.431778	0.733388	-0.401801	0.995102	0.99978	0.0038222	0.814594	0.985945	-0.204582
PC(38:5)_m/z:808.58508	5.02098e-08	1.19499e-06	1.7786	0.696989	0.981986	0.719436	0.873582	0.981148	-0.120631	0.28102	0.723294	-0.573815	0.806934	0.958358	-0.188454	0.508597	0.772223	-0.3786	0.901347	0.963508	0.0917164	0.805294	0.985945	-0.257881
SM(40:1)_m/z:809.6507	0.0892689	0.191033	0.212547	0.794831	0.981986	-0.133778	0.857589	0.981148	-0.0616949	0.690341	0.935509	-0.170827	0.982512	0.988111	0.0077456	0.932564	0.979192	-0.0283169	0.64299	0.876572	0.141598	0.915956	0.985945	0.0522297
PE(38:2)_m/z:810.54096	0.441846	0.568429	0.248634	NA	NA	0.110647	NA	NA	-0.442158	NA	NA	NA	NA	NA	NA	NA	NA	NA	NA	NA	NA	NA	NA	NA
PC(36:1)_m/z:810.59833	5.86402e-06	5.14117e-05	1.4059	0.40351	0.981986	1.18092	0.632371	0.981148	-0.226206	0.327461	0.73935	-0.287697	0.441338	0.753724	-0.366701	0.412819	0.722434	-0.305959	0.750075	0.921861	-0.147893	0.948338	0.985945	-0.0479539
PC(38:4)_m/z:810.60073	5.59635e-06	5.12281e-05	1.40988	0.402417	0.981986	1.18489	0.634224	0.981148	-0.226227	0.334201	0.73935	-0.284167	0.44234	0.753724	-0.367409	0.412067	0.722434	-0.308502	0.756192	0.921861	-0.144324	0.936886	0.985945	-0.0592747
SM(40:0)_m/z:811.66635	0.0341076	0.0854486	4.95688	NA	NA	-2.32974	0.965297	0.981148	0.0459325	NA	NA	-2.7815	0.89112	0.958358	-0.181688	0.662172	0.853632	0.839775	0.0561979	0.376678	-1.8141	NA	NA	-1.75938
SM(42:3)_m/z:811.66875	4.67686e-06	4.45238e-05	0.182507	NA	NA	-0.145023	0.661735	0.981148	0.0244246	NA	NA	-0.0893197	0.336812	0.74964	-0.0992517	0.396892	0.722434	-0.0457669	0.202112	0.650959	0.0939692	NA	NA	0.00895424
PS(36:1)_m/z:812.54121	0.0138272	0.0383449	0.141924	NA	NA	-0.0417282	0.225102	0.60861	0.150267	0.510955	0.861686	-0.0213684	0.239732	0.627756	-0.112657	0.16844	0.598042	-0.0780987	0.413896	0.806713	0.0507124	NA	NA	-0.0468193
PS(38:4)_m/z:812.54361	0.126187	0.244167	0.130371	NA	NA	0.0599661	0.215479	0.604999	0.11149	0.129819	0.582935	-0.0754085	0.254942	0.629943	-0.137272	0.907488	0.967874	-0.0136362	0.563876	0.876572	0.0441442	NA	NA	-0.0818541
PC(35:1)_m/z:812.55661	0.717525	0.827023	0.028213	0.577561	0.981986	0.147676	0.0943815	0.382769	0.157661	NA	NA	-0.270182	0.440066	0.753724	-0.195105	NA	NA	-0.166058	NA	NA	NA	NA	NA	0.187039
PC(36:0)_m/z:812.61398	0.378323	0.505848	0.394747	0.761588	0.981986	0.156105	0.394862	0.839562	0.21258	0.885512	0.95421	0.0466026	0.760638	0.943391	-0.0376299	0.147775	0.595102	-0.39534	0.371314	0.804387	-0.132523	NA	NA	0.216804
PC(38:3)_m/z:812.61638	0.114732	0.22567	0.500543	NA	NA	0.437599	0.714299	0.981148	0.0706193	0.632256	0.883455	-0.115024	0.0263824	0.213533	-0.332635	0.0272194	0.261986	-0.414314	0.426015	0.812706	0.100035	NA	NA	0.405291
SM(42:2)_m/z:813.6844	0.471931	0.600639	0.0935288	0.805753	0.981986	-0.0289291	0.701063	0.981148	-0.0446927	0.890666	0.95421	-0.00615955	0.53285	0.814688	-0.0476616	0.142658	0.595102	0.213132	0.0498212	0.363402	-0.173419	0.900318	0.985945	0.0177459
PC(O-38:6)_m/z:814.57211	0.376189	0.505836	-0.0747608	NA	NA	0.0277848	0.110901	0.409541	0.0967263	NA	NA	0.0347185	0.696929	0.907058	-0.0375232	0.96364	0.984482	-0.00142759	0.762022	0.921861	0.0192429	NA	NA	-0.0510633
PC(38:2)_m/z:814.63203	0.371689	0.502625	-0.140266	NA	NA	0.307099	NA	NA	-0.0672952	NA	NA	NA	NA	NA	NA	NA	NA	NA	NA	NA	NA	NA	NA	-0.0294045
SM(42:1)_m/z:815.70005	0.281351	0.422375	-0.166698	NA	NA	-0.0119549	0.0419889	0.2421	0.146099	0.602958	0.883455	-0.0257675	0.125128	0.486656	0.107748	0.3031	0.68885	0.12054	0.00271888	0.0674282	-0.152868	0.451389	0.985945	-0.0887627
PC(O-38:5)_m/z:816.58776	0.977801	0.986087	-0.00155958	0.743674	0.981986	0.14198	0.0011819	0.0369766	0.198792	0.182048	0.5866	-0.190234	0.868426	0.958358	-0.0224821	0.230616	0.645024	0.133578	0.936955	0.976323	0.0118536	0.360497	0.985945	-0.210663
PC(36:5)_m/z:818.50966	NA	NA	-0.0797284	NA	NA	0.159587	0.967111	0.981148	-0.00459682	NA	NA	0.0298001	0.203589	0.605027	0.0491241	0.246843	0.647963	-0.133208	0.34029	0.781407	0.0399611	NA	NA	0.0684655
PC(37:4)_m/z:818.56703	0.524675	0.653783	-0.0513429	NA	NA	0.165636	0.0178464	0.178727	0.204444	NA	NA	-0.152647	0.0011832	0.038306	-0.305072	NA	NA	-0.0422501	NA	NA	NA	NA	NA	0.299431
PC(O-38:4)_m/z:818.60341	0.00131941	0.0059249	-0.178944	NA	NA	-0.0505021	0.348298	0.794556	0.0355073	NA	NA	0.0597758	0.339068	0.74964	0.0799042	0.431445	0.733388	0.0393971	0.875072	0.961354	0.0129129	NA	NA	-0.123101
PC(O-40:7)_m/z:818.60582	0.000840986	0.0039246	-0.171629	NA	NA	-0.0644242	0.827626	0.981148	0.00880207	NA	NA	0.0416741	0.976387	0.987829	0.00294769	0.463865	0.765377	0.114541	0.754388	0.921861	0.017352	NA	NA	-0.113026
PG(38:5)_m/z:819.51466	0.76039	0.849637	-0.0726794	NA	NA	-0.0952079	0.0936524	0.382769	0.148364	0.644046	0.883455	0.042766	0.949465	0.979727	-0.0114386	0.746026	0.902262	-0.0384396	0.912362	0.968964	0.0131907	0.955175	0.985945	-0.00268516
PC(36:4)_m/z:820.52531	0.00590699	0.0189982	0.651903	0.443968	0.981986	0.690555	0.424556	0.885502	-0.219648	0.0644866	0.582935	-0.399604	0.569388	0.82223	-0.174779	0.503201	0.772223	-0.221771	0.413991	0.806713	0.344039	0.871853	0.985945	-0.0738978
PE(40:3)_m/z:820.58268	0.0959119	0.192783	0.15149	NA	NA	0.122495	0.379693	0.827377	-0.0444039	NA	NA	NA	0.180525	0.571095	-0.125635	NA	NA	-0.0850657	NA	NA	NA	NA	NA	-0.00496817
PG(38:4)_m/z:821.53031	0.00831895	0.0253835	0.448646	0.587385	0.981986	0.399277	0.971225	0.981148	-0.0109761	0.204914	0.626498	-0.24452	0.984296	0.988111	0.00725269	0.578412	0.795316	-0.196933	0.609869	0.876572	0.207063	0.518513	0.985945	-0.288939
SM(41:2)_m/z:821.6507	0.00652545	0.020435	0.12974	NA	NA	NA	NA	NA	-0.138861	NA	NA	-0.109405	0.495951	0.784257	-0.0291845	0.0123346	0.178081	-0.121956	0.0640031	0.417705	0.168021	NA	NA	-0.125238
TG(48:4)_m/z:821.66296	NA	NA	NA	NA	NA	NA	NA	NA	NA	NA	NA	NA	NA	NA	0.0331747	0.84434	0.959481	-0.109164	0.769526	0.92642	0.0870474	NA	NA	NA
PC(36:3)_m/z:822.54096	0.0122865	0.0348116	0.886531	0.516443	0.981986	0.537505	0.660312	0.981148	-0.123443	0.0108758	0.40493	-0.501965	0.857761	0.958358	-0.054446	0.605233	0.812842	-0.154095	0.435773	0.813219	0.288897	0.432977	0.985945	-0.29246
SM(41:1)_m/z:823.66635	0.987114	0.991279	-0.000806991	NA	NA	-0.129276	0.0375481	0.2421	0.174877	0.0784114	0.582935	-0.232311	0.230792	0.627756	0.193034	0.549565	0.783475	-0.101263	0.180695	0.617213	0.0934378	0.2036	0.985945	-0.20766
TG(48:3)_m/z:823.67861	NA	NA	0.200107	NA	NA	NA	NA	NA	NA	NA	NA	NA	0.441893	0.753724	-0.0774158	NA	NA	0.252699	0.274766	0.708053	-0.16189	NA	NA	NA
TG(50:6)_m/z:823.68102	NA	NA	0.207443	NA	NA	NA	NA	NA	NA	NA	NA	NA	0.498211	0.784257	-0.0686125	NA	NA	0.260035	0.227696	0.675202	-0.176562	NA	NA	NA
PC(36:2)_m/z:824.55661	0.0140793	0.0385158	1.14133	0.403951	0.981986	0.994847	0.49892	0.979758	-0.228373	0.0587604	0.582935	-0.505203	0.404588	0.753449	-0.292474	0.402957	0.722434	-0.268188	0.587367	0.876572	0.252979	0.77876	0.985945	-0.152962
SM(40:1)_m/z:825.62463	0.759094	0.849637	-0.0125051	2.77804e-05	0.00195852	0.123435	0.864564	0.981148	-0.0153007	0.644357	0.883455	-0.0545232	0.930418	0.967038	-0.0039426	0.181225	0.598042	-0.122706	0.0320327	0.266054	0.0838227	0.614379	0.985945	0.0340775
TG(48:2)_m/z:825.69426	NA	NA	0.388065	NA	NA	NA	NA	NA	-0.450551	NA	NA	0.403496	0.125502	0.486656	-0.331194	NA	NA	0.28426	0.922658	0.968964	-0.0203024	NA	NA	NA
PC(36:1)_m/z:826.57226	0.0119813	0.0343559	0.774433	0.249445	0.981986	1.15546	0.201669	0.591812	-0.280822	0.0946186	0.582935	-0.23011	0.207905	0.605027	-0.225148	0.151772	0.595102	-0.265579	0.974671	0.99779	-0.00848798	0.714923	0.985945	-0.116228
TG(48:1)_m/z:827.70991	0.973115	0.985538	-0.0199946	NA	NA	NA	0.519314	0.981148	-0.222743	NA	NA	0.667298	0.110763	0.462703	-0.250485	NA	NA	-0.0410669	0.648576	0.876572	0.108988	NA	NA	NA
TG(50:4)_m/z:827.71232	0.826507	0.894131	-0.103166	NA	NA	NA	0.466014	0.93328	-0.202058	NA	NA	0.39492	0.0744237	0.362893	-0.244042	NA	NA	0.111735	0.304074	0.746636	0.200843	NA	NA	NA
PS(36:1)_m/z:828.51514	0.179105	0.303388	0.160891	NA	NA	NA	NA	NA	-0.0635069	NA	NA	NA	0.262679	0.629943	-0.074299	NA	NA	-0.0750407	NA	NA	NA	NA	NA	NA
PC(38:6)_m/z:828.55138	1.8289e-06	2.00328e-05	0.63253	0.531686	0.981986	0.312536	0.818169	0.981148	-0.0677523	0.0358213	0.497097	-0.287001	0.634278	0.851974	-0.140203	0.48487	0.772223	-0.238379	0.379548	0.804387	0.352377	0.618288	0.985945	-0.246642
PC(38:5)_m/z:830.56703	7.21492e-07	1.19e-05	1.01392	0.594499	0.981986	0.59346	0.695867	0.981148	-0.157669	0.102468	0.582935	-0.572901	0.579219	0.82223	-0.218422	0.559692	0.783475	-0.270879	0.339922	0.781407	0.515972	0.764684	0.985945	-0.216808
PC(40:8)_m/z:830.56943	7.44441e-07	1.19e-05	1.03969	0.615324	0.981986	0.57964	0.729988	0.981148	-0.141176	0.10835	0.582935	-0.585095	0.582676	0.82223	-0.226968	0.569472	0.787712	-0.27209	0.356308	0.803312	0.516297	0.766987	0.985945	-0.218549
PC(O-38:5)_m/z:832.5617	0.796731	0.873834	-0.0214587	NA	NA	0.0491978	0.773115	0.981148	-0.0782689	NA	NA	-0.0980881	0.507885	0.792423	0.0234317	0.219403	0.633527	0.066255	0.528583	0.876572	0.0230254	NA	NA	-0.119513
PC(38:4)_m/z:832.58268	1.31962e-08	4.48671e-07	1.43503	0.523811	0.981986	0.81922	0.834894	0.981148	-0.0991765	0.169883	0.582935	-0.557023	0.449714	0.76128	-0.362541	0.240982	0.645024	-0.571078	0.537974	0.876572	0.345533	0.944686	0.985945	-0.0577989
PC(40:7)_m/z:832.58508	3.67054e-08	9.70653e-07	1.71507	0.667746	0.981986	0.714137	0.86583	0.981148	-0.108759	0.23605	0.679544	-0.623736	0.56725	0.82223	-0.364128	0.387769	0.722434	-0.549364	0.611274	0.876572	0.361099	0.899026	0.985945	-0.131073
SM(42:3)_m/z:833.6507	2.66548e-09	2.43908e-07	0.670481	0.742108	0.981986	0.115716	0.818019	0.981148	0.0678936	0.154667	0.582935	-0.290251	0.933245	0.967038	0.0194723	0.294792	0.68885	-0.215926	0.735434	0.921861	0.0496473	0.868609	0.985945	-0.0542824
PC(37:4)_m/z:834.54096	NA	NA	NA	NA	NA	NA	NA	NA	NA	NA	NA	NA	NA	NA	NA	NA	NA	NA	NA	NA	NA	NA	NA	NA
PC(O-38:4)_m/z:834.57735	NA	NA	NA	0.105015	0.981986	-1.16438	NA	NA	2.76879	NA	NA	-1.42796	0.226208	0.627756	2.15085	0.196569	0.620002	-0.911189	NA	NA	-1.38717	NA	NA	-1.37967
PC(38:3)_m/z:834.59833	3.07448e-09	2.43908e-07	1.03928	0.370175	0.981986	0.757666	0.583901	0.981148	0.153026	0.0195483	0.40493	-0.348506	0.481362	0.784257	-0.175442	0.176959	0.598042	-0.451523	0.486442	0.867897	-0.166367	0.988303	0.988303	-0.00776493
PC(40:6)_m/z:834.60073	6.02218e-08	1.30298e-06	1.11947	0.582895	0.981986	0.612455	0.857334	0.981148	0.0770307	0.162575	0.582935	-0.343281	0.477144	0.784257	-0.319901	0.378356	0.722434	-0.351424	0.92134	0.968964	0.0430356	0.837798	0.985945	-0.199325
PG(38:5)_m/z:835.48859	NA	NA	NA	NA	NA	-0.014113	0.123324	0.409541	-0.0685793	NA	NA	0.130767	0.0335973	0.24862	0.0974422	0.282845	0.68776	-0.0575132	0.978238	0.99779	0.000923545	NA	NA	-0.0280953
SM(42:2)_m/z:835.66635	6.43011e-05	0.000425102	0.768682	0.8782	0.981986	0.133671	0.865307	0.981148	-0.0912707	0.567651	0.883455	-0.317395	0.973454	0.987829	-0.0187344	0.876582	0.959671	-0.0672326	0.896649	0.963508	-0.0545509	0.905717	0.985945	0.0911437
PC(38:2)_m/z:836.61398	0.000273796	0.00148099	0.458316	0.612084	0.981986	0.273648	0.142824	0.459978	0.202579	NA	NA	-0.0866975	0.000316095	0.0200057	-0.430588	0.000134397	0.0295641	-0.464985	0.580762	0.876572	-0.0697516	NA	NA	0.193686
PC(40:5)_m/z:836.61638	0.000700714	0.0033354	0.509126	0.732127	0.981986	0.220119	0.150016	0.476137	0.227574	NA	NA	-0.118533	0.000241784	0.0200057	-0.490622	0.000859868	0.0331049	-0.47719	0.895778	0.963508	-0.0191943	NA	NA	0.188306
SM(42:1)_m/z:837.682	0.0453739	0.10799	0.327957	0.731567	0.981986	-0.236638	0.840895	0.981148	0.102934	0.534097	0.880046	-0.334695	0.634869	0.851974	0.270929	0.872687	0.959671	-0.0686983	0.83122	0.953477	0.0743138	0.818574	0.985945	-0.139463
PC(38:1)_m/z:838.62963	0.166778	0.287631	0.221211	NA	NA	0.242924	0.973128	0.981148	-0.00537159	NA	NA	NA	0.147061	0.507852	-0.298841	NA	NA	NA	0.596454	0.876572	-0.0398488	NA	NA	-0.0245221
PC(40:4)_m/z:838.63203	0.174049	0.298012	0.215994	NA	NA	0.238287	0.946964	0.981148	-0.0105879	NA	NA	NA	0.219433	0.618271	-0.277976	NA	NA	NA	0.542906	0.876572	-0.0450651	NA	NA	-0.0291589
SM(41:1)_m/z:839.64028	0.00248915	0.00940344	-1.55556	NA	NA	NA	NA	NA	0.253853	NA	NA	NA	0.167004	0.54752	0.534172	NA	NA	0.356384	0.091192	0.497806	0.665416	NA	NA	NA
PC(O-40:7)_m/z:840.58776	0.420811	0.547284	-0.0616052	NA	NA	NA	NA	NA	0.0120734	NA	NA	0.0336498	0.0495588	0.305613	-0.138227	NA	NA	-0.16371	0.0935734	0.497806	0.267253	NA	NA	NA
PC(38:6)_m/z:844.52531	0.00275187	0.00992342	0.244278	0.240909	0.981986	0.231156	0.362277	0.810732	0.0667959	0.153601	0.582935	-0.172225	0.142509	0.507852	-0.210594	0.104888	0.549343	-0.421668	0.0136189	0.145835	0.323711	NA	NA	0.120269
PC(38:5)_m/z:846.54096	0.0380144	0.0932724	0.284165	0.355013	0.981986	0.389906	0.468771	0.93328	-0.129333	0.0251203	0.455306	-0.261283	0.172786	0.559395	-0.242944	0.161071	0.598042	-0.341077	0.381068	0.804387	0.302716	NA	NA	0.112989
PC(38:4)_m/z:848.55661	0.00353902	0.0123866	0.705738	0.332513	0.981986	0.726183	0.605406	0.981148	-0.112686	0.0314688	0.497097	-0.34369	0.135586	0.494601	-0.314091	0.0658464	0.444697	-0.497761	0.372756	0.804387	0.382042	0.978302	0.985945	0.0144337
SM(42:3)_m/z:849.62463	1.46426e-05	0.000108905	0.219219	NA	NA	0.061815	0.114077	0.409541	0.0688069	NA	NA	-0.0668705	0.0592392	0.318124	-0.111098	0.0223597	0.245957	-0.224261	0.229956	0.675202	0.100322	NA	NA	0.0785042
TG(50:4)_m/z:849.69426	NA	NA	NA	NA	NA	NA	NA	NA	NA	NA	NA	NA	NA	NA	-0.038743	NA	NA	-0.0310194	0.27694	0.708053	0.0523218	NA	NA	NA
PS(38:4)_m/z:850.49949	0.00475674	0.0161729	0.18335	0.0528596	0.677564	0.145774	0.0397574	0.2421	0.139769	NA	NA	-0.062256	0.372383	0.753449	-0.183907	0.267142	0.670889	-0.250621	0.113572	0.518403	0.105623	NA	NA	0.0464588
PC(38:3)_m/z:850.57226	0.00147739	0.00651146	0.432717	0.22799	0.981986	0.543388	0.935537	0.981148	0.0100266	NA	NA	-0.396716	0.00199737	0.0496673	-0.355509	0.00364618	0.070189	-0.344319	0.39479	0.804387	-0.135374	NA	NA	0.213116
SM(42:2)_m/z:851.64028	0.0931872	0.192783	0.268644	0.411642	0.981986	0.373874	0.759895	0.981148	-0.0446815	0.312675	0.73935	-0.206698	0.771094	0.951016	0.0406658	0.558643	0.783475	-0.113328	0.744672	0.921861	-0.0418199	0.954499	0.985945	0.0167317
TG(50:3)_m/z:851.70991	0.76908	0.852614	0.183887	NA	NA	NA	0.293143	0.705476	-0.319598	NA	NA	NA	0.340835	0.74964	-0.183249	NA	NA	0.293565	0.635511	0.876572	0.117204	NA	NA	NA
TG(52:6)_m/z:851.71232	0.770218	0.852614	0.182899	NA	NA	NA	0.292131	0.705476	-0.320586	NA	NA	NA	0.341535	0.74964	-0.179297	NA	NA	0.292687	0.638483	0.876572	0.116075	NA	NA	NA
PC(38:2)_m/z:852.58791	0.41411	0.541528	0.251338	NA	NA	0.549744	NA	NA	0.186492	NA	NA	NA	NA	NA	-1.63932	NA	NA	NA	0.405437	0.804387	0.266347	NA	NA	0.0156194
SM(42:1)_m/z:853.65593	0.952045	0.976305	-0.00733975	0.534812	0.981986	0.181675	0.615243	0.981148	0.0857394	0.239012	0.679544	-0.169131	0.0486317	0.305613	0.213162	0.672268	0.853632	-0.0674367	0.979431	0.99779	-0.00176666	0.457284	0.985945	-0.117072
TG(50:2)_m/z:853.72556	0.627906	0.754756	-0.0630174	NA	NA	0.1588	0.118407	0.409541	-0.273946	NA	NA	0.216483	0.0163375	0.162746	-0.340525	0.891634	0.963435	-0.103348	0.199571	0.650959	0.4225	NA	NA	NA
PC(40:7)_m/z:854.56703	0.00193052	0.00806078	0.229494	NA	NA	0.0689427	0.0546089	0.278125	0.133744	NA	NA	-0.112418	0.000189552	0.0200057	-0.310931	0.0360706	0.297582	-0.272278	0.115093	0.518403	0.171105	NA	NA	0.0152315
TG(50:1)_m/z:855.74121	0.727058	0.831922	-0.0456254	NA	NA	0.170684	0.0414771	0.2421	-0.297689	NA	NA	NA	0.0472868	0.305613	-0.271825	0.858135	0.959481	-0.103799	0.173385	0.605628	0.463008	NA	NA	NA
TG(52:4)_m/z:855.74362	0.74199	0.83846	-0.0429083	NA	NA	0.143513	0.0427191	0.2421	-0.294972	NA	NA	NA	0.0487157	0.305613	-0.269107	0.861735	0.959481	-0.101081	0.171642	0.605628	0.466027	NA	NA	NA
PC(40:6)_m/z:856.58268	0.000882007	0.00403688	0.369533	0.426978	0.981986	0.294455	0.103122	0.396741	0.172081	0.13395	0.582935	-0.14886	0.047061	0.305613	-0.589495	0.064156	0.444697	-0.300709	0.206584	0.653288	0.27205	NA	NA	0.108603
PC(40:5)_m/z:858.59833	0.00207718	0.00839616	0.311024	0.379458	0.981986	0.307077	0.106563	0.402367	0.200778	NA	NA	-0.282613	4.34522e-05	0.0112541	-0.448186	0.00200906	0.0564274	-0.367832	0.569045	0.876572	0.0984414	NA	NA	0.024166
PC(40:4)_m/z:860.61398	0.000303594	0.00160568	0.398078	0.37181	0.981986	0.441482	0.00759173	0.103904	0.274874	0.00711439	0.40493	-0.271836	0.000459177	0.0200057	-0.385339	0.00361883	0.070189	-0.319005	0.259068	0.708053	-0.154825	NA	NA	0.144471
SM(44:2)_m/z:863.69765	0.130665	0.246889	0.558415	NA	NA	NA	NA	NA	NA	NA	NA	-0.169469	0.0898152	0.394273	-0.300257	0.359202	0.722434	-0.156476	NA	NA	NA	NA	NA	NA
TG(50:2)_m/z:869.6995	NA	NA	0.171251	NA	NA	0.166586	NA	NA	NA	NA	NA	NA	NA	NA	-0.344392	NA	NA	-0.255678	0.419621	0.806713	0.131116	NA	NA	NA
PC(40:7)_m/z:870.54096	NA	NA	-0.32624	NA	NA	NA	NA	NA	NA	NA	NA	NA	NA	NA	NA	NA	NA	NA	NA	NA	0.32624	NA	NA	NA
TG(50:1)_m/z:871.71515	NA	NA	NA	NA	NA	0.262325	NA	NA	NA	NA	NA	NA	0.0528288	0.310969	-0.293266	NA	NA	-0.311301	0.103078	0.518403	0.268877	NA	NA	NA
PC(40:6)_m/z:872.55661	0.953653	0.976305	0.00453933	NA	NA	0.318959	0.124793	0.409541	-0.207399	NA	NA	NA	NA	NA	-0.260691	NA	NA	0.0650637	0.355591	0.803312	0.0658773	NA	NA	0.0837104
PC(40:5)_m/z:874.57226	0.883858	0.939099	0.0107595	NA	NA	0.360759	NA	NA	-0.334786	NA	NA	NA	NA	NA	-0.0228953	NA	NA	-0.0961101	0.510773	0.876572	0.0500979	NA	NA	-0.0134679
TG(52:5)_m/z:875.70991	NA	NA	NA	NA	NA	NA	NA	NA	NA	NA	NA	NA	0.352282	0.753449	-0.0516797	NA	NA	-0.0602686	0.252177	0.708053	0.0918588	NA	NA	NA
PC(40:4)_m/z:876.58791	0.73399	0.835835	-0.0421919	NA	NA	0.154832	NA	NA	-0.0985758	NA	NA	NA	NA	NA	NA	NA	NA	NA	NA	NA	NA	NA	NA	NA
TG(52:4)_m/z:877.72556	0.273649	0.41483	-0.156794	NA	NA	0.223644	0.069685	0.331761	-0.334416	NA	NA	NA	0.0993014	0.428651	-0.243771	0.994078	0.997997	-0.00578927	0.113624	0.518403	0.457604	NA	NA	NA
TG(52:3)_m/z:879.74121	0.498127	0.630607	-0.135237	NA	NA	0.727556	0.0195866	0.178727	-0.509928	NA	NA	NA	0.0132298	0.140611	-0.5155	0.963662	0.984482	0.0431807	0.232944	0.675202	0.440388	NA	NA	NA
PI(36:4)_m/z:881.51505	0.00665955	0.0205841	0.339892	NA	NA	0.0409487	0.274561	0.692488	0.159237	NA	NA	0.33032	0.599358	0.83459	-0.188676	0.541449	0.783475	0.0852239	0.336041	0.781407	-0.303373	NA	NA	-0.000709628
TG(52:2)_m/z:881.75686	0.790124	0.8706	-0.0536078	NA	NA	1.07321	0.00794327	0.103904	-0.571839	NA	NA	NA	0.00370251	0.06393	-0.613954	0.956876	0.984482	-0.0258861	0.262293	0.708053	0.416202	NA	NA	NA
TG(54:5)_m/z:881.75927	0.810514	0.880832	-0.047928	NA	NA	1.02569	0.00806558	0.103904	-0.566159	NA	NA	NA	0.00357725	0.06393	-0.61123	0.961284	0.984482	-0.0233391	0.256998	0.708053	0.421094	NA	NA	NA
TG(52:1)_m/z:883.77251	0.19736	0.323943	0.214703	NA	NA	0.447566	0.228142	0.609305	-0.445281	NA	NA	NA	0.0516852	0.310969	-0.267939	NA	NA	0.0622211	0.544494	0.876572	0.211761	NA	NA	NA
TG(54:4)_m/z:883.77492	0.130706	0.246889	0.290053	NA	NA	0.33483	0.381576	0.827377	-0.682802	NA	NA	NA	0.261968	0.629943	-0.200797	NA	NA	0.156114	0.397442	0.804387	0.31739	NA	NA	NA
PI(36:2)_m/z:885.54635	NA	NA	0.0255668	NA	NA	NA	NA	NA	-0.0225574	NA	NA	NA	0.408617	0.753449	0.0710991	0.20453	0.621663	-0.221641	NA	NA	0.224591	NA	NA	NA
TG(52:3)_m/z:895.71515	0.0242329	0.0626895	-0.438392	NA	NA	0.306988	NA	NA	NA	NA	NA	NA	0.119421	0.486656	-0.273309	NA	NA	0.067948	0.0208918	0.196428	0.386907	NA	NA	NA
PI(36:4)_m/z:897.48899	0.0913623	0.192427	0.138535	NA	NA	0.12362	0.658282	0.981148	0.0378138	NA	NA	0.127695	0.335294	0.74964	-0.112928	0.892533	0.963435	-0.00921538	0.236865	0.675202	-0.16288	NA	NA	0.147517
TG(52:2)_m/z:897.7308	0.0745647	0.162811	-0.353135	NA	NA	0.546125	NA	NA	NA	NA	NA	NA	0.0546078	0.314248	-0.426408	NA	NA	0.124333	0.115564	0.518403	0.308329	NA	NA	NA
PI(36:2)_m/z:901.52029	NA	NA	NA	NA	NA	NA	NA	NA	NA	NA	NA	NA	NA	NA	NA	NA	NA	NA	NA	NA	NA	NA	NA	NA
TG(54:6)_m/z:901.72556	NA	NA	-0.275222	NA	NA	NA	NA	NA	-0.0379789	NA	NA	NA	0.0843304	0.383186	-0.167591	0.355027	0.722434	0.236449	0.450088	0.816125	0.0856435	NA	NA	NA
TG(56:9)_m/z:901.72797	NA	NA	-0.185217	NA	NA	NA	NA	NA	-0.0492295	NA	NA	NA	0.0558124	0.314248	-0.180448	0.376311	0.722434	0.223592	0.511457	0.876572	0.0706426	NA	NA	NA
TG(54:5)_m/z:903.74121	0.665253	0.783812	-0.0632253	NA	NA	0.437295	0.0136414	0.165971	-0.366276	NA	NA	NA	0.0119389	0.134443	-0.374487	0.967347	0.984482	0.0290293	0.0365159	0.292127	0.395886	NA	NA	NA
TG(54:4)_m/z:905.75686	0.932185	0.968821	0.0192188	NA	NA	0.774306	0.00693366	0.103904	-0.504163	NA	NA	NA	0.00491312	0.0669736	-0.527604	0.977468	0.986005	0.013553	0.139121	0.556484	0.41926	NA	NA	NA
TG(56:7)_m/z:905.75927	0.932185	0.968821	0.0192188	NA	NA	0.774306	0.00693366	0.103904	-0.504163	NA	NA	NA	0.00491312	0.0669736	-0.527604	0.977468	0.986005	0.013553	0.139121	0.556484	0.41926	NA	NA	NA
PI(38:5)_m/z:907.5307	0.0138557	0.0383449	0.272019	NA	NA	-0.265549	0.0241596	0.192425	0.265903	NA	NA	-0.103333	0.931601	0.967038	0.020746	0.511309	0.772223	-0.278476	0.495135	0.876572	0.082274	NA	NA	-0.245893
TG(54:3)_m/z:907.77251	0.859647	0.91747	0.0488891	NA	NA	0.881928	0.00320605	0.0877657	-0.640081	NA	NA	NA	0.00323871	0.06393	-0.638975	0.663069	0.853632	0.249709	0.271317	0.708053	0.299642	NA	NA	NA
PI(38:4)_m/z:909.54635	0.00155308	0.00672058	0.236088	NA	NA	0.0207272	0.048097	0.250791	0.166896	NA	NA	0.101081	0.901228	0.964538	0.0217426	0.336526	0.722434	-0.256151	0.635027	0.876572	-0.0701551	NA	NA	-0.0340779
TG(54:2)_m/z:909.78816	0.47009	0.600639	0.18409	NA	NA	0.774016	NA	NA	NA	NA	NA	NA	0.01708	0.163842	-0.709707	NA	NA	0.427425	0.499019	0.876572	-0.175223	NA	NA	NA
TG(54:5)_m/z:919.71515	NA	NA	NA	NA	NA	0.423937	NA	NA	NA	NA	NA	NA	0.319724	0.732819	-0.657232	0.659084	0.853632	0.0956906	0.315608	0.75991	0.251396	NA	NA	NA
TG(54:4)_m/z:921.7308	NA	NA	-0.311153	NA	NA	0.279505	NA	NA	NA	NA	NA	NA	NA	NA	NA	NA	NA	-0.0378911	0.81607	0.953477	0.0386326	NA	NA	NA
PI(38:5)_m/z:923.50464	0.157399	0.281661	0.139833	NA	NA	0.21164	0.377322	0.827377	0.0438765	NA	NA	-0.0102496	0.961581	0.987829	-0.00509519	0.157714	0.597245	-0.18085	0.0943422	0.497806	0.126735	NA	NA	-0.390369
TG(54:3)_m/z:923.74645	0.342137	0.47619	-0.0849023	NA	NA	0.300451	NA	NA	NA	NA	NA	NA	NA	NA	NA	NA	NA	0.160171	0.152689	0.582566	-0.159559	NA	NA	NA
PI(38:4)_m/z:925.52029	0.0236412	0.0618307	0.180816	NA	NA	0.235797	0.438893	0.898296	0.0412848	NA	NA	-0.157729	0.587701	0.822781	-0.107341	0.197014	0.620002	-0.143058	0.68222	0.876634	0.0297063	NA	NA	-0.0252294
TG(54:2)_m/z:925.7621	NA	NA	-0.0736236	NA	NA	0.45184	NA	NA	NA	NA	NA	NA	NA	NA	NA	NA	NA	-0.378216	NA	NA	NA	NA	NA	NA
TG(56:7)_m/z:927.74121	NA	NA	0.0518449	NA	NA	0.221742	NA	NA	NA	NA	NA	NA	0.238881	0.627756	-0.159572	NA	NA	-0.0736873	0.830147	0.953477	0.0396328	NA	NA	NA
TG(58:10)_m/z:927.74362	NA	NA	0.0536308	NA	NA	0.223527	NA	NA	NA	NA	NA	NA	0.243413	0.627756	-0.157429	NA	NA	-0.0719015	0.85736	0.953477	0.0342752	NA	NA	NA
TG(56:6)_m/z:929.75686	0.39614	0.526711	0.178018	NA	NA	0.61531	NA	NA	-0.151481	NA	NA	NA	0.0757733	0.362893	-0.212023	0.0788339	0.466939	-0.169064	0.744743	0.921861	-0.0409606	NA	NA	NA
TG(58:9)_m/z:929.75927	0.407282	0.535542	0.172807	NA	NA	0.610619	NA	NA	-0.156172	NA	NA	NA	0.0599811	0.318124	-0.200647	0.0673783	0.444697	-0.174276	0.758606	0.921861	-0.0377661	NA	NA	NA
PI(40:7)_m/z:931.5307	0.261353	0.406549	0.0868873	NA	NA	0.181398	0.167428	0.516431	0.237161	NA	NA	-0.117948	0.00448898	0.0669736	-0.183867	0.00219847	0.0564274	-0.197247	0.897581	0.963508	-0.0098342	NA	NA	0.0668672
TG(56:5)_m/z:931.77251	0.399406	0.528104	0.258336	NA	NA	0.841602	NA	NA	NA	NA	NA	NA	0.0633155	0.327974	-0.380654	NA	NA	-0.228575	0.266351	0.708053	-0.235281	NA	NA	NA
PI(40:6)_m/z:933.54635	0.324088	0.459125	0.0698992	NA	NA	0.00889181	0.224429	0.60861	0.0567063	NA	NA	0.0904746	0.00191702	0.0496673	-0.0900965	0.370456	0.722434	-0.0728918	0.697223	0.886725	-0.0208627	NA	NA	0.00558364
TG(56:4)_m/z:933.78816	0.288912	0.422375	0.323148	NA	NA	0.704785	NA	NA	NA	NA	NA	NA	NA	NA	NA	NA	NA	-0.507756	0.208104	0.653288	-0.446292	NA	NA	NA
PI(40:7)_m/z:947.50464	0.833164	0.895002	0.0132043	0.000153132	0.00582994	0.358114	0.579869	0.981148	0.0308086	NA	NA	-0.1552	0.000540695	0.0200057	-0.225523	0.00128353	0.0423565	-0.186002	0.594037	0.876572	0.0373832	NA	NA	0.0765249
Hex2Cer(42:2)_m/z:994.71651	0.219834	0.351144	-0.0964684	NA	NA	0.0455514	0.697766	0.981148	0.0258948	NA	NA	0.15167	0.812216	0.958358	-0.0112646	0.167379	0.598042	-0.194593	0.430275	0.813219	0.122983	NA	NA	0.000926193
